# Supplementary material for: Costs of multimorbidity: a systematic review and meta-analyses
Source: BMC Med. 2022 Jul 19;20:234. doi: 10.1186/s12916-022-02427-9 (PMC9295506; doi:10.1186/s12916-022-02427-9)
Supplement: Supplementary file 5 — Additional file 5. Charting of study characteristics [file 12916_2022_2427_MOESM5_ESM.xlsx]

## Sheet: CostOfMultimorbidity-TableOfDat
Article code	Authors	Title	Year of Publication	Study setting	Country income classification	Study design	Names of each multimorbidity combination	Sample size	Level of care	Source of cost data	Costing perspective	Costing timeframe	Year of currency	Currency	Payer	Mean or median	Type of cost	Direct medical cost	Direct medical cost components	Cost component breakdowns	Direct nonmedical cost	Direct nonmedical cost components	Cost component breakdowns	Indirect cost	Indirect cost components	Cost component breakdowns	Total annual cost per capita
PT01	Ajmera et al	Explaining the increased health care expenditures associated with gastroesophageal reflux disease among elderly Medicare beneficiaries with chronic obstructive pulmonary disease: a cost-decomposition analysis	2014	US	High income	Cross sectional	COPD+GERD COPD+Obese COPD+Depression COPD+Anxiety COPD+GERD+Obese COPD+GERD+Depression COPD+GERD+Anxiety	COPD+GERD :746 COPD+Obese :414 COPD+Depression :208 COPD+Anxiety :151 COPD+GERD+Obese :198 COPD+GERD+Depression :166 COPD+GERD+Anxiety :124	All	Insurance claim database,Patient survey/interview	Public (insurance claim)	Person-year from 2006-2009	2009	USD	Government/public insurance,Private insurance,Other	Mean	Direct medical	COPD+GERD :$36,793 COPD+Obese :$25,652 COPD+Depression :$35,850 COPD+Anxiety :$30,898 COPD+GERD+Obese :$36,486 COPD+GERD+Depression :$44,790 COPD+GERD+Anxiety :$38,223	Hospitalization/Inpatient visits,Outpatient visits,Drugs/Medicine,Other,Not specified	NA	NA	Not specified	NA	NA	Other	NA	COPD+GERD :$36,793 COPD+Obese :$25,652 COPD+Depression :$35,850 COPD+Anxiety :$30,898 COPD+GERD+Obese :$36,486 COPD+GERD+Depression :$44,790 COPD+GERD+Anxiety :$38,223
PT02	Alvarez-Sabin et al	Economic impact of patients admitted to stroke units in Spain	2017	Spain	High income	Longitudinal	Stroke+Hypertension Stroke+Diabetes Stroke+Atrial fibrillation Stroke+Dyslipidemia Stroke+Heart disease	321	Hospital	Hospital database/medical records,Patient survey/interview	Societal (all the above + productivity loss + ...)	12 months after index date	2012	Euro	Not specified	Mean	Direct medical,Direct nonmedical,Indirect	Stroke+Hypertension :€8611.8 Stroke+Diabetes :€7845.6 Stroke+Atrial fibrillation :€8915.6 Stroke+Dyslipidemia :€9002.7 Stroke+Heart disease :€8867.6	Diagnostic/monitoring tests/investigation,Hospitalization/Inpatient visits,Outpatient visits,Medical equipment,Drugs/Medicine,Physician/specialist service,Therapy service,Other	NA	Stroke+Hypertension :€21,259.6 Stroke+Diabetes :€21,491.2 Stroke+Atrial fibrillation :€19,512.3 Stroke+Dyslipidemia :€21,377.2 Stroke+Heart disease :€18,826.9	Transport,Social care/home care,Other	NA	Stroke+Hypertension :€460.9 Stroke+Diabetes :€522.1 Stroke+Atrial fibrillation :€458.3 Stroke+Dyslipidemia :€568.2 Stroke+Heart disease :€80.2	Wage/productivity loss	NA	Stroke+Hypertension :€30,332.3 Stroke+Diabetes :€29,858.9 Stroke+Atrial fibrillation :€28,886.2 Stroke+Dyslipidemia :€30,948.1 Stroke+Heart disease :€27,774.7
PT03	Annavarapu et al.	Health Care Resource Utilization Among Patients With T2D and Cardiovascular-, Heart Failure-, or Renal-Related Hospitalizations	2020	US	High income	Longitudinal	T2D+CVD T2D+Heart failure T2D+Renal failure	T2D+CVD :221,229 T2D+Heart failure :68,126 T2D+Renal failure :120,105	All	Insurance claim database	Public (insurance claim)	PPPM during post-index year	2016	USD	Government/public insurance,Private insurance	Mean	Direct medical	T2D+CVD : $2,686 PPPM T2D+Heart failure : $4,111 PPM T2D+Renal failure : $3,703 PPPM	Hospitalization/Inpatient visits,Outpatient visits,Emergency care,Drugs/Medicine	T2D+CVD: Inpatient cost($1342), outpatient cost($408), ED cost ($159), pharmacy cost() T2D+HF: Inpatient cost($2084), outpatient cost($494), ED cost ($200), pharmacy cost($177) T2D+RF Inpatient cost($1943), outpatient cost($442), ED cost ($176), pharmacy cost(171)							T2D+CVD : $2,686 PPPM *12 : $32,232 T2D+Heart failure : $4,111 PPM *12 : $49,332 T2D+Renal failure : $3,703 PPPM *12 : $44,436
PT04	Armbrecht et al.	Economic and humanistic burden associated with noncommunicable diseases among adults with depression and anxiety in the United States	2020	US	High income	Cross sectional	CVD+Any Anxiety Disorders (ADD) Pain+ADD Diabetes+ADD High cholesterol+ADD Pulmonary disorders+ADD Obesity+ADD CVD+Major Depressive Disorder (MDD) Pain+MDD Diabetes+MDD High cholesterol+MDD Pulmonary disorders+MDD Obesity+MDD CVD+ADD+MDD Pain+ADD+MDD Diabetes+ADD+MDD High cholesterol+ADD+MDD Pulmonary disorders+ADD+MDD Obesity+ADD+MDD	Total 9,160,465 patients: MMD only (4,391,738), AAD only (3,648,436), both (1,120,292)	All	Insurance claim database,Patient survey/interview	Societal (all the above + productivity loss + ...)	12 months average during 2010-2015	2018	USD	Not specified	Mean	Direct medical	CVD+Major Depressive Disorder (MDD) :$11,987 Pain+MDD :$11,778 Diabetes+MDD :$13,349 High cholesterol+MDD :$10,893 Pulmonary disorders+MDD :$12,408 Obesity+MDD :$11,051 CVD+Any Anxiety Disorders (AAD) :$8,803 Pain+AAD :$8,936 Diabetes+AAD :$11,558 High cholesterol+AAD :$8,477 Pulmonary disorders+AAD :$10,305 Obesity+AAD :$8,086 CVD+AAD+MDD :$14,378 Pain+AAD+MDD :$15,365 Diabetes+AAD+MDD :$17,139 …	Hospitalization/Inpatient visits,Outpatient visits,Emergency care,Other	IP, ER, OP, office based visits, length of stay, missed day at work							CVD+Major Depressive Disorder (MDD) :$11,987 Pain+MDD :$11,778 Diabetes+MDD :$13,349 High cholesterol+MDD :$10,893 Pulmonary disorders+MDD :$12,408 Obesity+MDD :$11,051 CVD+Any Anxiety Disorders (AAD) :$8,803 Pain+AAD :$8,936 Diabetes+AAD :$11,558 High cholesterol+AAD :$8,477 Pulmonary disorders+AAD :$10,305 Obesity+AAD :$8,086 CVD+AAD+MDD :$14,378 Pain+AAD+MDD :$15,365 Diabetes+AAD+MDD :$17,139 …
PT05	Aweis et al.	Economic Burden of Diabetic Tuberculosis Patients	2013	Malaysia	Upper middle income	Longitudinal	DM+TB	600	Outpatient clinic at hospital	Hospital database/medical records	Provider (hospital database)	2 years during 2005-2008	2006	RM (Malaysian ringgit)/USD	Not specified	Mean	Direct medical	DM+TB :$1234.3 (2 years)	Diagnostic/monitoring tests/investigation,Hospitalization/Inpatient visits,Outpatient visits,Procedure/Surgery,Drugs/Medicine	medication ($453.2), x-rays ($82.5), lab ($72.4) (2 years)							DM+TB :$1234.3 /2 : $617,15/year
PT06	Blakely et al.	Health system costs for individual and comorbid noncommunicable diseases:An analysis of publicly funded health events from New Zealand	2019	New Zealand	High income	Longitudinal	Cancer+CVD Cancer+DM Cancer+LLK Cancer+Neuro Cancer+MS CVD+DM CVD+LLK CVD+Neuro CVD+MS DM+LLK DM+Neuro DM+MS LLK+Neuro LLK+MS Neuro+MS	4,892,291 person-year observations	All	Hospital database/medical records,Insurance claim database,Other	Public (insurance claim)	Person-year 2007-2014	2016	USD	Government/public insurance	Mean	Direct medical	Cancer+CVD :$8238 Cancer+DM :$7689 Cancer+LLK :$11266 Cancer+Neuro :$9675 Cancer+MS :$8164 CVD+DM :$7187 CVD+LLK :$9849 CVD+Neuro :$7259 CVD+MS :$6629 DM+LLK :$9634 DM+Neuro :$6716 DM+MS :$5750 LLK+Neuro :$9208 LLK+MS :$9033 Neuro+MS :$5763	Diagnostic/monitoring tests/investigation,Hospitalization/Inpatient visits,Outpatient visits,Drugs/Medicine,GP service,General medical cost	NA							Cancer+CVD :$8238 Cancer+DM :$7689 Cancer+LLK :$11266 Cancer+Neuro :$9675 Cancer+MS :$8164 CVD+DM :$7187 CVD+LLK :$9849 CVD+Neuro :$7259 CVD+MS :$6629 DM+LLK :$9634 DM+Neuro :$6716 DM+MS :$5750 LLK+Neuro :$9208 LLK+MS :$9033 Neuro+MS :$5763
PT08	Blecker et al	Comorbid Diabetes and End-of-Life Expenditures among Medicare Beneficiaries with Heart Failure	2012	US	High income	Cross sectional	Heart failure+DM	6922	All	Insurance claim database	Public (insurance claim)	Last 6 months of life	2007	USD	Government/public insurance	Mean	Direct medical	Heart failure + DM : $39,042 (last 6m of life)	Diagnostic/monitoring tests/investigation,Hospitalization/Inpatient visits,Outpatient visits,Procedure/Surgery,Emergency care,Medical equipment,Other,Nursing,Home health	Inpatient ($22,516), outpatient ($2572), skilled nursing facility ($4801), home health ($1842), hospice ($2520), Part B coverage ($4790)							Heart failure + DM : $39,042 * 2 : $78,084
PT10	Boye et al.	Healthcare outcomes for patients with type 2 diabetes with and withoutcomorbid obesity	2020	US	High income	Longitudinal	T2D+Obesity	16006	All	Insurance claim database/medical records	Public (insurance claim)	12 months before and 12 months after index date	2019	USD	Government/public insurance,Private insurance,Other	Mean	Direct medical	Diabetes+obesity :$26,624	Hospitalization/Inpatient visits,Outpatient visits,Drugs/Medicine,Other	Drug: $6249 Outpatient: $11,573 Acute care: $9170							Diabetes+obesity :$26,624
PT11	Carstensen et al.	How does comorbidity influence healthcare costs? A population-based cross-sectional study of depression, backpain and osteoarthritis	2012	Sweden	High income	Cross sectional	Depression+back pain Depression+osteoarthritis Osteoarthritis+back pain	Depression+back pain: 772 Depression+osteoarthritis: 208 Osteoarthritis+back pain: 527	All	Hospital database/medical records,Other	Public (insurance claim)	PPP 2Y (2006-2007)	2007	SEK	Government/public insurance	Mean	Direct medical	Depression+back pain :46,909 SEK Depression+osteoarthritis :53,619 SEK Osteoarthritis+back pain : 45,620 SEK	Hospitalization/Inpatient visits,Outpatient visits,Drugs/Medicine,GP service	Depression+back pain: Primary care (9045 SEK), hospital care (30,607 SEK), Drug (7257 SEK) Depression+osteoarthritis: Primary care (10,033 SEK), hospital care (34,202 SEK), Drug (9384 SEK) Osteoarthritis+back pain: Primary care (9481 SEK), hospital care (27,736 SEK), Drug (8043 SEK)							Depression+back pain :46,909 SEK Depression+osteoarthritis :53,619 SEK Osteoarthritis+back pain : 45,620 SEK
PT13	Dalal et al.	Clinical and economic burden of patients diagnosed with COPD with comorbid cardiovascular disease	2011	US	High income	Longitudinal	COPD+CVD	4594	All	Insurance claim database	Public (insurance claim)	12 months after index date	2008	USD	Not specified	Mean	Direct medical	COPD+CVD: $27,032	Hospitalization/Inpatient visits,Outpatient visits,Emergency care,Physician/specialist service,General medical cost	NA							COPD+CVD: $27,032
PT14	Dalal et al.	Clinical and Economic Burden of Depression/Anxiety in Chronic Obstructive Pulmonary Disease Patients within a Managed Care Population	2011	US	High income	Longitudinal	COPD+depression	3761	All	Insurance claim database	Public (insurance claim)	12 months after index date	2008	USD	Not specified	Mean	Direct medical	COPD+depression: $28,961	Hospitalization/Inpatient visits,Outpatient visits,Emergency care,Drugs/Medicine,Physician/specialist service	Medical cost: $23,759 Pharmacy cost: $5,771							COPD+depression: $28,961
PT16	Miguel-Diez et al.	The influence of heart disease on characteristics, quality of life, use of health resources, and costs of COPD in primary care settings	2010	Spain	High income	Cross sectional	COPD+heart disease	1770	Primary care	Hospital database/medical records,Patient survey/interview,Project data	Societal (all the above + productivity loss + ...)	12 months prior to interview	2003	euro	Not specified	Mean	Direct medical,Indirect	COPD+heart disease :2937€	Diagnostic/monitoring tests/investigation,Hospitalization/Inpatient visits,Outpatient visits,Emergency care,Drugs/Medicine,GP service,Physician/specialist service,Therapy service,Other	Visits to primary care doctor: 124€ Visits to specialist doctor: 119€ Visits to ER: 184€ Hospitalization: 1494€ Diagnostic tests: 165€ Oxygentherapy: 576€ Vaccination: 216€				38.33 ± 281.31 days	Time loss		COPD+heart disease :2937€
PT17	Dismuke-Greer et al.	Comorbid TBI-depression costs in veterans: a chronic effect of neurotrauma consortium (CENC) study	2018	US	High income	Longitudinal	Traumatic brain injury-depression	82639	All	Hospital database/medical records	Public (insurance claim)	Average 12 months 2000-2014	2017	USD	Government/public insurance	Mean	Direct medical	TBI+depression :$13,908	Hospitalization/Inpatient visits,Outpatient visits,Drugs/Medicine	Inpatient: $5980 Outpatient: $6441 Pharmacy: $1486							TBI+depression :$13,908
PT18	Edelman et al.	Burden of Cardiovascular Disease in Adult Patients with Type 1 Diabetes in the US	2020	US	High income	Longitudinal	T1D+CVRF T1D+CVD	T1D+CVRF: 5371 T1D+CVD: 2871	All	Insurance claim database	Public (insurance claim)	12 months after index date	2018	USD	Government/public insurance,Private insurance	Mean	Direct medical	T1D+CVRF :$16,220 T1D+CVD :$30,241	Hospitalization/Inpatient visits,Outpatient visits,Emergency care,Drugs/Medicine	T1D+CVRF: Pharmacy($10,319), Outpatient ($2574), Inpatient ($3253), ER ($73) T1D+CVD: Pharmacy($12,018), Outpatient ($6796), Inpatient ($11,248), ER ($178)							T1D+CVRF :$16,220 T1D+CVD :$30,241
PT19	Egede et al.	Impact of diagnosed depression on healthcare costs in adults with and without diabetes: United States, 2004-2011	2016	US	High income	Cross sectional	Diabetes+depression	3709	All	Patient survey/interview	Public (insurance claim),Patient (out of pocket)	12 months average during 2004–2011	2014	USD	Government/public insurance,Private insurance,Self-pay	Mean	Direct medical	Diabetes+depression :$17,585	Hospitalization/Inpatient visits,Outpatient visits,Emergency care,Drugs/Medicine,Other	Inpatient: $5546 Office-based: $3239 Medication: $5413 Outpatient: $1192 ER: $448 Dental: $411 Home health: $1038 Other: $294							Diabetes+depression :$17,585
PT20	Egede et al.	Differential Impact of Mental Health Multimorbidity on Healthcare Costs in Diabetes	2015	US	High income	Longitudinal	Diabetes+depression Diabetes+substance abuse Diabetes+psychosis Diabetes+depression+substance abuse Diabetes+psychosis+substance abuse Diabetes+depression+psychosis Diabetes+depression+substance abuse+psychosis	Diabetes+depression: 69,230 Diabetes+substance abuse: 14,152 Diabetes+psychosis: 15,313 Diabetes+depression+substance abuse: 6573 Diabetes+psychosis+substance abuse: 2837 Diabetes+depression+psychosis: 9017 Diabetes+depression+substance abuse+psychosis: 3730	All	Insurance claim database	Public (insurance claim)	12 months average during 2002 and 2006	2012	USD	Government/public insurance	Mean	Direct medical	Diabetes+depression :$27,327 Diabetes+substance abuse :$27,886 Diabetes+psychosis :$36,945 Diabetes+depression+substance abuse :$33,717 Diabetes+psychosis+substance abuse :$43,273 Diabetes+depression+psychosis :$35,057 Diabetes+depression+substance abuse+psychosis :$42,346	Hospitalization/Inpatient visits,Outpatient visits,Drugs/Medicine	Diabetes+depression: IP (20,737), OP (5289), Pharmacy (1301) Diabetes+substance abuse: IP (23208), OP (3989), Pharmacy (689) Diabetes+psychosis: IP (29197), OP (6149), Pharmacy (1599) Diabetes+depression+substance abuse: IP (27219), OP (5460), Pharmacy (1038) Diabetes+psychosis+substance abuse: IP (35518), OP (6255), Pharmacy (1500) Diabetes+depression+psychosis: IP (25907), OP (7397), Pharmacy (…							Diabetes+depression :$27,327 Diabetes+substance abuse :$27,886 Diabetes+psychosis :$36,945 Diabetes+depression+substance abuse :$33,717 Diabetes+psychosis+substance abuse :$43,273 Diabetes+depression+psychosis :$35,057 Diabetes+depression+substance abuse+psychosis :$42,346
PT21	Egede et al.	Trends in Costs of Depression in Adults with Diabetes in the United States: Medical Expenditure Panel Survey, 2004-2011	2016	US	High income	Cross sectional	Diabetes+depression	1379/15,548	All	Hospital database/medical records,Patient survey/interview	Public (insurance claim),Patient (out of pocket)	12 months average during 2004–2011	2014	USD	Government/public insurance,Private insurance,Self-pay,Other	Mean	Direct medical	Diabetes+symptomatic depression :$20,105	Hospitalization/Inpatient visits,Outpatient visits,Emergency care,Drugs/Medicine,Other	Estimated based on graph: Inpatient: $7000 Prescription: $5500 Office-based: $4000 Outpatient: $1700 ER: $800							Diabetes+symptomatic depression :$20,105
PT22	Rutsgi et al.	Health Care Resource Use and Cost Burden of Chronic Kidney Disease in Patients With Chronic Liver Disease: A Real‐World Claims Analysis	2020	US	High income	Case control	Chronic kidney disease + chronic liver disease	9869	All	Insurance claim database	Public (insurance claim)	12 months after index date	2017	USD		Mean	Direct medical	CKD+ any CLD :$35,793 CKD+Liver transplant :$49,231 CKD+Liver cancer :$65,997 CKD+decompensated cirrhosis :$57,583 CKD+compensated cirrhosis :$28,205 CKD+alcoholic fatty liver :$21,079 CKD+HCV :$46,621 CKD+HBV :$23,275 CKD+nonalcoholic fatty liver :$22,531 CKD+diabetes :$43,536 CKD+hypertension :$37,122 CKD+heart failure :$40,903 CKD+MI :$26,453	Hospitalization/Inpatient visits,Outpatient visits,Emergency care,Drugs/Medicine								CKD+ any CLD :$35,793 CKD+Liver transplant :$49,231 CKD+Liver cancer :$65,997 CKD+decompensated cirrhosis :$57,583 CKD+compensated cirrhosis :$28,205 CKD+alcoholic fatty liver :$21,079 CKD+HCV :$46,621 CKD+HBV :$23,275 CKD+nonalcoholic fatty liver :$22,531 CKD+diabetes :$43,536 CKD+hypertension :$37,122 CKD+heart failure :$40,903 CKD+MI :$26,453
PT23	Epstein et al.	Changes in Healthcare Spending After Diagnosis of Comorbidities Among Endometriosis Patients: A Difference-in-Differences Analysis	2017	US	High income	Longitudinal	Endometriosis+Infertility/subfertility Endometriosis+Ovarian cyst Endometriosis+Uterine fibroids Endometriosis+pelvic inflammatory disorder Endometriosis+Pregnancy complication Endometriosis+Interstitial cystitis Endometriosis+Cystitis, urinary tract infection Endometriosis+irritable bowel syndrome Endometriosis+Constipation, dyschezia Endometriosis+Eczema Endometriosis+depression, anxiety Endome…	54070	All	Insurance claim database	Public (insurance claim)	12 months before and 12 months after index date	2015	USD	Private insurance		Direct medical	Endometriosis+Infertility/subfertility :$16,309 Endometriosis+Ovarian cyst :$15,111 Endometriosis+Uterine fibroids :$14,072 Endometriosis+pelvic inflammatory disorder :$17,927 Endometriosis+Pregnancy complication :$20,860 Endometriosis+Interstitial cystitis :$19,060 Endometriosis+Cystitis, urinary tract infection :$12,934 Endometriosis+irritable bowel syndrome :$15,430 Endometriosis+Constipation,…	Hospitalization/Inpatient visits,Outpatient visits,Drugs/Medicine,General medical cost	NA							Endometriosis+Infertility/subfertility :$16,309 Endometriosis+Ovarian cyst :$15,111 Endometriosis+Uterine fibroids :$14,072 Endometriosis+pelvic inflammatory disorder :$17,927 Endometriosis+Pregnancy complication :$20,860 Endometriosis+Interstitial cystitis :$19,060 Endometriosis+Cystitis, urinary tract infection :$12,934 Endometriosis+irritable bowel syndrome :$15,430 Endometriosis+Constipation,…
PT27	Hershman et al.	Healthcare utilization and cost of care in elderly breast cancer patients enrolled in SWOG clinical trials	2019	US	High income	Cross sectional	Breast cancer+diabetes Breast cancer+hypercholesterolemia Breast cancer+CAD Breast cancer+hypertension Breast cancer+obesity	Breast cancer+diabetes: 172 Breast cancer+hypercholesterolemia: 414 Breast cancer+CAD: 125 Breast cancer+hypertension: 519 Breast cancer+obesity: 227	Clinical trial	Insurance claim database,Project data	Public (insurance claim)	12 months after index date	2017	USD	Government/public insurance,Self-pay	Mean	Direct medical	Breast cancer+diabetes :$38,324 Breast cancer+hypercholesterolemia :$34,168 Breast cancer+CAD :$37,781 Breast cancer+hypertension :$33,824 Breast cancer+obesity :$37,024	Hospitalization/Inpatient visits,Outpatient visits,Emergency care	NA							Breast cancer+diabetes :$38,324 Breast cancer+hypercholesterolemia :$34,168 Breast cancer+CAD :$37,781 Breast cancer+hypertension :$33,824 Breast cancer+obesity :$37,024
PT29	Hong et al.	Excess Costs and Economic Burden of Obesity-Related Cancers in the United States	2019	US	High income	Cross sectional	Obesity+cancer (Obesity related cancer)	5692	All	Insurance claim database,Patient survey/interview	Public (insurance claim)	12 months average during 2008–2015	2015	USD	Government/public insurance,Private insurance,Self-pay	Mean	Direct medical	Obesity+breast cancer :$20,246 Obesity+colon and rectum cancer :$31,434 Obesity+esophagus cancer :$33,594 Obesity+kidney cancer :$29,801 Obesity+liver cancer :$55,090 Obesity+pancreas cancer :$36,433 Obesity+stomach cancer :$17,221 Obesity+other gastrointestinal organs cancer :$42,776 Obesity+ovaries cancer :$58,581 Obesity+thyroid cancer :$16,752 Obesity+uterus cancer :$23,596	Hospitalization/Inpatient visits,Outpatient visits,Emergency care,Drugs/Medicine,General medical cost	NA							Obesity+breast cancer :$20,246 Obesity+colon and rectum cancer :$31,434 Obesity+esophagus cancer :$33,594 Obesity+kidney cancer :$29,801 Obesity+liver cancer :$55,090 Obesity+pancreas cancer :$36,433 Obesity+stomach cancer :$17,221 Obesity+other gastrointestinal organs cancer :$42,776 Obesity+ovaries cancer :$58,581 Obesity+thyroid cancer :$16,752 Obesity+uterus cancer :$23,596
PT30	Huang et al.	Health care utilization and expenditures of persons with diabetes comorbid with anxiety disorder: a national population-based cohort study	2015	Taiwan	High income	Longitudinal	Diabetes+anxiety disorder	732	All	Insurance claim database	Public (insurance claim)	12 months average during 2000 and 2004	2004	New Taiwan Dollar	Government/public insurance		Direct medical	Diabetes+anxiety disorder : NT$ 92,781	Diagnostic/monitoring tests/investigation,Hospitalization/Inpatient visits,Outpatient visits,Procedure/Surgery,Emergency care,Medical equipment,Drugs/Medicine,GP service,Physician/specialist service	OP: NT$60,335 IP: NT$32,426							Diabetes+anxiety disorder : NT$ 92,781
PT31	Jeffery et al.	Mental health comorbidities and cost/utilization outcomes in head and neck cancer patients	2019	US	High income	Cross sectional	Head and neck cancer+Depression Head and neck cancer+Anxiety Head and neck cancer+Adjustment disorder	2944	All	Insurance claim database	Public (insurance claim)	12 months average during 2007–2014	2014	USD	Government/public insurance	Mean	Direct medical	Head and neck cancer+Depression :$38,000 Head and neck cancer+Anxiety :$40,000 Head and neck cancer+Adjustment disorder :$42,000	Hospitalization/Inpatient visits,Outpatient visits,Emergency care,Drugs/Medicine	NA							Head and neck cancer+Depression :$38,000 Head and neck cancer+Anxiety :$40,000 Head and neck cancer+Adjustment disorder :$42,000
PT32	Johnston et al.	Association of body mass index and osteoarthritis withhealthcare expenditures and utilization	2019	US	High income	Cross sectional	Obesity+osteoarthritis	38050	All	Hospital database/medical records,Insurance claim database	Public (insurance claim),Patient (out of pocket)	12 months (6 months before and after index date)	2015	USD	Government/public insurance,Private insurance		Direct medical	Overweight+osteoarthritis :$20,778 Class I Obesity+osteoarthritis :$21,398 Class II Obesity+osteoarthritis :$22,812 Class III Obesity+osteoarthritis :$25,531	Hospitalization/Inpatient visits,Outpatient visits,Drugs/Medicine,Other	Overweight+osteoarthritis: Medical ($17,462), Pharmacy($3316) Class I Obesity+osteoarthritis Medical ($17,838), Pharmacy($3560) Class II Obesity+osteoarthritis Medical ($18,823), Pharmacy($3990) Class III Obesity+osteoarthritis Medical ($20,786), Pharmacy($4745)							Overweight+osteoarthritis :$20,778 Class I Obesity+osteoarthritis :$21,398 Class II Obesity+osteoarthritis :$22,812 Class III Obesity+osteoarthritis :$25,531
PT33	Lekoubou et al.	Nationwide Healthcare Expenditures among Hypertensive Individuals with Stroke: 2003-2014	2018	US	High income	Cross sectional	Hypertension+stroke	7421	All	Hospital database/medical records,Patient survey/interview	Public (insurance claim)	12 months average between 2003-2014	2016	USD	Government/public insurance,Private insurance,Self-pay	Mean	Direct medical	Hypertension+stroke :$16,668 Hypertension+congestive heart failure :$24,873 Hypertension+kidney disease :$22,386 Hypertension+CAD :$17,535 Hypertension+COPD :$17,428 Hypertension+DM :$13,537 Hypertension+arthritis :$11,924	Hospitalization/Inpatient visits,Outpatient visits,Emergency care,Drugs/Medicine,Other,Home health	Stroke: Inpatient ($6225), OP ($3992), Meds ($3855), ER ($535), home health ($1445), others ($630).							Hypertension+stroke :$16,668 Hypertension+congestive heart failure :$24,873 Hypertension+kidney disease :$22,386 Hypertension+CAD :$17,535 Hypertension+COPD :$17,428 Hypertension+DM :$13,537 Hypertension+arthritis :$11,924
PT34	Lekoubou et al.	Costs and cost-drivers of a diagnosis of depression among adults with epilepsy in the United States	2019	US	High income	Cross sectional	Epilepsy+depression	856	All	Hospital database/medical records,Patient survey/interview	Public (insurance claim)	12 months average between 2003-2014	2016	USD	Government/public insurance,Private insurance,Self-pay	Mean	Direct medical	Epilepsy+depression :$18,776	Hospitalization/Inpatient visits,Outpatient visits,Emergency care,Medical equipment,Other	IP ($5488), OP ($4582), Meds ($5381), ER ($654), Home health ($2143), Others ($538)							Epilepsy+depression :$18,776
PT35	Li et al.	The economic burden of depression among adults with rheumatoid arthritis in the United States	2019	US	High income	Longitudinal	Rheumatoid arthritis+depression	3478	All	Insurance claim database	Societal (all the above + productivity loss + ...)	12 months after index date	2013	USD	Government/public insurance,Private insurance	Mean	Direct medical	Rheumatoid arthritis+depression :$38,148	Hospitalization/Inpatient visits,Outpatient visits,Procedure/Surgery,Emergency care,Drugs/Medicine,Physician/specialist service	NA							Rheumatoid arthritis+depression :$38,148
PT36	Lin et al.	Economic implications of comorbid conditions among Medicaid beneficiaries with COPD	2010	US	High income	Longitudinal	COPD+myocardial infarction COPD+Congestive heart failure COPD+Mild liver disease COPD+Diabetes COPD+Diabetes with complications COPD+any malignancy COPD+moderate/severe liver disease COPD+AIDS COPD+hypertension COPD+depression COPD+sleep apnea	1388	All	Insurance claim database	Public (insurance claim)	12 months after index date	2003	USD		Mean	Direct medical	COPD+myocardial infarction :$11,791 COPD+Congestive heart failure :$14,610 COPD+Mild liver disease :$14,331 COPD+Diabetes :$9127 COPD+Diabetes with complications :$14,313 COPD+any malignancy :$12,075 COPD+moderate/severe liver disease :$18,970 COPD+AIDS :$13,610 COPD+hypertension :$8021 COPD+depression :$9057 COPD+sleep apnea :$7155	Hospitalization/Inpatient visits,Outpatient visits,Physician/specialist service								COPD+myocardial infarction :$11,791 COPD+Congestive heart failure :$14,610 COPD+Mild liver disease :$14,331 COPD+Diabetes :$9127 COPD+Diabetes with complications :$14,313 COPD+any malignancy :$12,075 COPD+moderate/severe liver disease :$18,970 COPD+AIDS :$13,610 COPD+hypertension :$8021 COPD+depression :$9057 COPD+sleep apnea :$7155
PT37	Li et al.	Medical Costs Associated With Type 2 Diabetes Complications and Comorbidities	2013	US	High income	Longitudinal	T2D+hypertension T2D+Dyslipidemia T2D+transient ischemic attack T2D+cerebrovascular accident (stroke) T2D+coronary heart disease T2D+congestive heart failure T2D+COPD T2D+Mild liver disease T2D+Moderate/severe liver disease T2D+cancer	7109	All	Insurance claim database,Patient survey/interview	Public (insurance claim)	18 months prior to interview	2010	USD	Government/public insurance,Private insurance,Self-pay	Mean	Direct medical	T2D+hypertension :$8107 T2D+Dyslipidemia :$8413 T2D+transient ischemic attack :$10,223 T2D+cerebrovascular accident (stroke) :$12,715 T2D+coronary heart disease :$10,778 T2D+congestive heart failure :$15,137 T2D+COPD :$10,597 T2D+Mild liver disease :$7677 T2D+Moderate/severe liver disease :$10,472 T2D+cancer :$12,607	Diagnostic/monitoring tests/investigation,Hospitalization/Inpatient visits,Outpatient visits,Emergency care,Drugs/Medicine	NA							T2D+hypertension :$8107 T2D+Dyslipidemia :$8413 T2D+transient ischemic attack :$10,223 T2D+cerebrovascular accident (stroke) :$12,715 T2D+coronary heart disease :$10,778 T2D+congestive heart failure :$15,137 T2D+COPD :$10,597 T2D+Mild liver disease :$7677 T2D+Moderate/severe liver disease :$10,472 T2D+cancer :$12,607
PT38	MacNeil-Vroomen et al.	Health-care use and cost for multimorbid persons with dementia in the National Health and Aging Trends Study	2019	US	High income	Longitudinal	Dementia+acute myocardial infarction Dementia+asthma Dementia+atrial fibrillation Dementia+benign prostatic hyperplasia Dementia+chronic kidney disease Dementia+COPD Dementia+depression Dementia+diabetes Dementia+heart failure Dementia+hyperlipidemia Dementia+hypertension Dementia+hypothyroidism Dementia+ischemic heart disease Dementia+osteoporosis Dementia+rheumatoid arthritis/osteoarthritis Dem…	810	All	Insurance claim database,Patient survey/interview	Societal (all the above + productivity loss + ...)	12 months average during 2011-2014	2017	USD	Government/public insurance,Private insurance,Self-pay	Mean	Direct medical,Indirect	Dementia+acute myocardial infarction :$40,000 Dementia+asthma :$30,000 Dementia+atrial fibrillation :$35,000 Dementia+benign prostatic hyperplasia :$30,000 Dementia+chronic kidney disease :$35,000 Dementia+COPD :$32,000 Dementia+depression :$33,000 Dementia+diabetes :$29,000 Dementia+heart failure :$30,000 Dementia+hyperlipidemia :$28,000 Dementia+hypertension :$28,500 Dementia+hypothyroidism :$2…	Hospitalization/Inpatient visits,Outpatient visits,Physician/specialist service,Nursing,Home health,General medical cost	NA				Did not breakdown according to MM combinations.	Time loss	cost of informal and instrumental activities of daily living	Dementia+acute myocardial infarction :$40,000 Dementia+asthma :$30,000 Dementia+atrial fibrillation :$35,000 Dementia+benign prostatic hyperplasia :$30,000 Dementia+chronic kidney disease :$35,000 Dementia+COPD :$32,000 Dementia+depression :$33,000 Dementia+diabetes :$29,000 Dementia+heart failure :$30,000 Dementia+hyperlipidemia :$28,000 Dementia+hypertension :$28,500 Dementia+hypothyroidism :$2…
PT39	Majumdar et al.	Multiple chronic conditions at a major urban health system: a retrospective cross-sectional analysis of frequencies, costs and comorbidity patterns	2019	US	High income	Cross sectional	Hypertension+Hyperlipidemia Hypertension+DM Hyperlipidemia+DM Hypertension+Osteoarthritis Hyperlipidemia+Osteoarthritis Hypertension+Coronary atherosclerosis Hypertension+Asthma, COPD, other chronic lung disease Hyperlipidemia+Asthma, COPD, other chronic lung disease DM+Osteoarthritis	143297	All	Insurance claim database	Public (insurance claim)	12 months average during 2012-2014	2014	USD	Government/public insurance	Mean	Direct medical	Hypertension+Hyperlipidemia :$7172 Hypertension+DM :$8557 Hyperlipidemia+DM :$8143 Hypertension+Osteoarthritis :$10,166 Hyperlipidemia+Osteoarthritis :$9295 Hypertension+Coronary atherosclerosis :$14,486 Hypertension+Asthma, COPD, other chronic lung disease :$12,193 Hyperlipidemia+Asthma, COPD, other chronic lung disease :$11,757 DM+Osteoarthritis :$11,591 Conduction disorder or cardiac dysrhythm…	Not specified	NA							Hypertension+Hyperlipidemia :$7172 Hypertension+DM :$8557 Hyperlipidemia+DM :$8143 Hypertension+Osteoarthritis :$10,166 Hyperlipidemia+Osteoarthritis :$9295 Hypertension+Coronary atherosclerosis :$14,486 Hypertension+Asthma, COPD, other chronic lung disease :$12,193 Hyperlipidemia+Asthma, COPD, other chronic lung disease :$11,757 DM+Osteoarthritis :$11,591 Conduction disorder or cardiac dysrhythm…
PT40	Mannino et al.	Economic Burden of COPD in the Presence of Comorbidities	2015	US	High income	Longitudinal	COPD+CKD COPD+CVD COPD+asthma COPD+depression COPD+diabetes COPD+osteoporosis COPD+anemia	183681	All	Insurance claim database	Public (insurance claim)	360 days after index date	2012	USD	Government/public insurance,Private insurance,Self-pay	Mean	Direct medical	COPD+CKD :$41,288 COPD+CVD :$31,734 COPD+asthma :$25,093 COPD+depression :$31,662 COPD+diabetes :$29,246 COPD+osteoporosis :$26,084 COPD+anemia :$38,870	Hospitalization/Inpatient visits,Outpatient visits,Emergency care,Drugs/Medicine,Other	Cost breakdown: COPD+CKD ED ($572), hospitalization ($7816), office visit ($731), outpatient ($8321), drug ($3678) COPD+CVD ED (449), hospitalization (4615), office visit (629), outpatient (5954), drug (3118) COPD+asthma ED (432), hospitalization (2866), office visit (610), outpatient (4090), drug (2844) COPD+depression ED (532), hospitalization (4543), office visit (639), outpatient (5883), drug…							COPD+CKD :$41,288 COPD+CVD :$31,734 COPD+asthma :$25,093 COPD+depression :$31,662 COPD+diabetes :$29,246 COPD+osteoporosis :$26,084 COPD+anemia :$38,870
PT41	Mausbach et al.	Mental Health Treatment Dose and Annual Healthcare Costs in Patients with Cancer and Major Depressive Disorder	2018	US	High income	Cross sectional	Cancer+Major depression disorder	182	All	Hospital database/medical records	Public (insurance claim),Patient (out of pocket)	12 months after index date	2018	USD	Government/public insurance,Private insurance,Self-pay	Mean	Direct medical	Cancer+Major depression disorder :$71,245	Diagnostic/monitoring tests/investigation,Hospitalization/Inpatient visits,Outpatient visits,Procedure/Surgery,Emergency care,Physician/specialist service,General medical cost	12 mental health visits							The year following cancer+MDD diagnosis
PT42	Mehta et al.	Differences in All-Cause Health Care Utilization and Costs in a Type 2 Diabetes Mellitus Population with and Without a History of Cardiovascular Disease	2018	US	High income	Longitudinal	T2D+CVD	16547	Primary care	Hospital database/medical records,Insurance claim database	Public (insurance claim)	PPPM during post-index year	2013	USD	Government/public insurance,Private insurance,Other	Mean	Direct medical	T2D+CVD :$2655 PPPM	Hospitalization/Inpatient visits,Outpatient visits,Emergency care,Drugs/Medicine	OP ($15,984), IP ($11,061). ER ($756), pharmacy cost ($4056)							T2D+CVD :$2655 PPPM * 12 : $31,860
PT43	Meraya et al.	Chronic Condition Combinations and Health Care Expenditures and Out-of-Pocket Spending Burden Among Adults, Medical Expenditure Panel Survey, 2009 and 2011	2015	US	High income	Cross sectional	Arthritis+DM Arthritis+heart disease Arthritis+hypertension DM+heart disease DM+hypertension Heart disease+hypertension Arthritis+DM+heart disease Arthritis+DM+hypertension Arthritis+heart disease+hypertension DM+heart disease+hypertension Arthritis+DM+heart disease+hypertension	9296	All	Hospital database/medical records,Patient survey/interview	Public (insurance claim),Patient (out of pocket)	12 months between 2009-2011	2011	USD	Government/public insurance,Private insurance,Self-pay,Other	Mean	Direct medical	Arthritis+DM :$11,127 Arthritis+heart disease :$12,381 Arthritis+hypertension :$8380 DM+heart disease :$11,366 DM+hypertension :$7117 Heart disease+hypertension :$11,044 Arthritis+DM+heart disease :$19,109 Arthritis+DM+hypertension :$10,622 Arthritis+heart disease+hypertension :$16,275 DM+heart disease+hypertension :$15,528 Arthritis+DM+heart disease+hypertension :$20,016	Hospitalization/Inpatient visits,Outpatient visits,Emergency care,Medical equipment,Drugs/Medicine,Physician/specialist service,Other	NA							Arthritis+DM :$11,127 Arthritis+heart disease :$12,381 Arthritis+hypertension :$8380 DM+heart disease :$11,366 DM+hypertension :$7117 Heart disease+hypertension :$11,044 Arthritis+DM+heart disease :$19,109 Arthritis+DM+hypertension :$10,622 Arthritis+heart disease+hypertension :$16,275 DM+heart disease+hypertension :$15,528 Arthritis+DM+heart disease+hypertension :$20,016
PT44	Meraya et al.	Chronic Condition Combinations and Productivity Loss Among Employed Non elderly Adults (18 to 64 Years)	2016	US	High income	Cross sectional	Arthritis+DM Arthritis+heart disease Arthritis+hypertension DM+heart disease DM+hypertension Heart disease+hypertension Arthritis+DM+heart disease Arthritis+DM+hypertension Arthritis+heart disease+hypertension DM+heart disease+hypertension Arthritis+DM+heart disease+hypertension	5190	/	Patient survey/interview	Societal (all the above + productivity loss + ...)	Annual average from 2004 to 2012	/	/			Indirect							Missed work days: Arthritis+DM: 7.76 Arthritis+heart disease: 9.55 Arthritis+hypertension: 7.02 DM+heart disease: 12.67 DM+hypertension: 5.46 Heart disease+hypertension: 5.90 Arthritis+DM+heart disease: 14.42 Arthritis+DM+hypertension: 6.89 Arthritis+heart disease+hypertension: 10.40 DM+heart disease+hypertension: 8.25 Arthritis+DM+heart disease+hypertension: 7.80	Wage/productivity loss	/	/
PT45	Min et al.	Direct medical costs of hypertension and associated co-morbidities in South Korea	2014	South Korea	High income	Cross sectional	Hypertension+CHD Hypertension+stroke Hypertension+heart failure Hypertension+DM Hypertension+nephropathy	Hypertension+CHD 8267 Hypertension+stroke 5611 Hypertension+heart failure 1049 Hypertension+DM 14,265 Hypertension+nephropathy 3527	All	Insurance claim database	Public (insurance claim)	12 months after index date	2009	Korean Won	Government/public insurance	Mean	Direct medical	Hypertension+CHD :w6,087,860 Hypertension+stroke :w6,166,266 Hypertension+heart failure :w6,872,877 Hypertension+DM :w5,456,392 Hypertension+nephropathy :w8,906,529	Consultation,Hospitalization/Inpatient visits,Outpatient visits,Procedure/Surgery,Drugs/Medicine,General medical cost	Hypertension+CHD Prescription medical cost (1,063,180), medical practice cost (3,636,786) Hypertension+stroke Prescription medical cost (1,013,058), medical practice cost (4,195,289) Hypertension+heart failure Prescription medical cost (1,209,192), medical practice cost (4,422,998) Hypertension+DM Prescription medical cost (979,104), medical practice cost (3,473,190) Hypertension+nephropathy Pres…							Hypertension+CHD :w6,087,860 Hypertension+stroke :w6,166,266 Hypertension+heart failure :w6,872,877 Hypertension+DM :w5,456,392 Hypertension+nephropathy :w8,906,529
PT47	Mudzengi et al.	The patient costs of care for those with TB andHIV: a cross-sectional study from South Africa	2017	South Africa	Upper middle income	Cross sectional	TB+HIV	112	Primary care	Patient survey/interview	Patient (out of pocket)	PPPM during post-diagnosis period	2013	USD	Self-pay	Mean	Direct medical,Direct nonmedical,Indirect	$1.71	Outpatient visits		$20.01	Transport,Food		$52.34	Time loss,Wage/productivity loss,Interests from debt/loan		$74.07 *12 :$888
PT48	Niazi et al.	Impact of psychiatric comorbidities on health care utilization and cost of care in multiple myeloma	2018	US	High income	Cross sectional	Multiple myeloma+any psychiatric condition Multiple myeloma+depression	Multiple myeloma+any psychiatric condition: 15,168 Multiple myeloma+depression: 8421	All	Insurance claim database,Project data	Public (insurance claim)	6 months after diagnosis	2013	USD	Government/public insurance		Direct medical	Multiple myeloma+any psychiatric condition :$36,600 Multiple myeloma+depression :$37,400	Hospitalization/Inpatient visits,Outpatient visits,Emergency care,Medical equipment,Drugs/Medicine	Multiple myeloma+any psychiatric condition IP (29,900), OP (12,500) Multiple myeloma+depression IP (31,000), OP (12,800)							Multiple myeloma+any psychiatric condition :$36,600 *2 : $73,200 Multiple myeloma+depression :$37,400 *12 :$74,800
PT49	Nichols et al.	Medical Care Costs Among Patients With Established Cardiovascular Disease	2010	US	High income	Longitudinal	CVD+diabetes CVD+depression	12,278 (total)	All	Hospital database/medical records	Public (insurance claim)	12 months average during study period	2008	USD	Government/public insurance,Private insurance	Mean	Direct medical	CVD+diabetes :$27,258 CVD+depression :$26,681	Hospitalization/Inpatient visits,Outpatient visits,Drugs/Medicine	CVD+diabetes IP (12,528), OP (9983), Pharma (4747) CVD+depression IP (11,534), OP (10,103), Pharma (5044)							CVD+diabetes :$27,258 CVD+depression :$26,681
PT51	Park et al.	Comorbidity Status and Annual Total Medical Expenditures in U.S. Hypertensive Adults	2017	US	High income	Cross sectional	Hypertension+congestive heart failure Hypertension+stroke Hypertension+coronary heart disease Hypertension+heart rhythm disorders Hypertension+diabetes Hypertension+renal disease Hypertension+depression Hypertension+hyperlipidemia Hypertension+valvular disease Hypertension+neurological disorders Hypertension+COPD Hypertension+solid tumor Hypertension+hypothyroidism Hypertension+rheumatoid arthrit…	26,049 (total)	All	Patient survey/interview	Public (insurance claim)	12 months average during 2011-2014	2014	USD	Government/public insurance,Private insurance,Self-pay,Other	Mean	Direct medical	Hypertension+congestive heart failure :$17,063 Hypertension+stroke :$15,624 Hypertension+coronary heart disease :$14,864 Hypertension+heart rhythm disorders :$14,621 Hypertension+diabetes :$13,506 Hypertension+renal disease :$14,248 Hypertension+depression :$13,523 Hypertension+hyperlipidemia :$11,965 Hypertension+valvular disease :$14,228 Hypertension+neurological disorders :$15,766 Hypertension…	Hospitalization/Inpatient visits,Outpatient visits,Emergency care,Drugs/Medicine,Physician/specialist service,Other	NA							Hypertension+congestive heart failure :$17,063 Hypertension+stroke :$15,624 Hypertension+coronary heart disease :$14,864 Hypertension+heart rhythm disorders :$14,621 Hypertension+diabetes :$13,506 Hypertension+renal disease :$14,248 Hypertension+depression :$13,523 Hypertension+hyperlipidemia :$11,965 Hypertension+valvular disease :$14,228 Hypertension+neurological disorders :$15,766 Hypertension…
PT52	Raval et al.	Incremental Healthcare Expenditures Associated with ThyroidDisorders among Individuals with Diabetes	2012	US	High income	Cross sectional	Diabetes+Thyroid disorders	545	All	Patient survey/interview	Public (insurance claim),Patient (out of pocket)	12 months 2007 or 2009	2009	USD	Government/public insurance,Private insurance,Self-pay,Other	Mean	Direct medical	Diabetes+Thyroid disorders :$15,182	Hospitalization/Inpatient visits,Outpatient visits,Emergency care,Drugs/Medicine,Other	IP (4743), OP (4403), Prescription (4157), ER (328), other (1552)							Diabetes+Thyroid disorders :$15,182
PT53	Salber et al.	Impact of Dementia on Costs of Modifiable Comorbid Conditions	2018	US	High income	Cross sectional	Alzheimer disease/other dementia (ADOD)+asthma ADOD+CHF ADOD+chronic renal failure ADOD+COPD ADOD+diabetes ADOD+myocardial infarction/CAD ADOD+osteoporosis ADOD+pneumonia ADOD+stroke ADOD+ulcer/gastritis ADOD+UTI	99483	All	Insurance claim database	Public (insurance claim)	12 months (2010)	2010	USD	Government/public insurance	Mean	Direct medical	Alzheimer disease/other dementia (ADOD)+asthma :$9500 ADOD+CHF :$14,106 ADOD+chronic renal failure :$11,763 ADOD+COPD :$10,773 ADOD+diabetes (complications) :$12,066 ADOD+diabetes (uncomplication) :$8581 ADOD+myocardial infarction/CAD :$9728 ADOD+osteoporosis :$8576 ADOD+pneumonia :$15,856 ADOD+stroke :$14,271 ADOD+ulcer/gastritis :$11,087 ADOD+UTI :$13,181	Hospitalization/Inpatient visits,Outpatient visits,Other,Nursing,Home health,General medical cost	/							Alzheimer disease/other dementia (ADOD)+asthma :$9500 ADOD+CHF :$14,106 ADOD+chronic renal failure :$11,763 ADOD+COPD :$10,773 ADOD+diabetes (complications) :$12,066 ADOD+diabetes (uncomplication) :$8581 ADOD+myocardial infarction/CAD :$9728 ADOD+osteoporosis :$8576 ADOD+pneumonia :$15,856 ADOD+stroke :$14,271 ADOD+ulcer/gastritis :$11,087 ADOD+UTI :$13,181
PT54	Schwarzkopf et al.	Impact of chronic ischemic heart disease on the health care costs ofCOPD patients - An analysis of German claims data	2016	Germany	High income	Cross sectional	COPD+ischemic heart disease	26318	All	Insurance claim database	Public (insurance claim)	12 months after index year	2012	euro	Government/public insurance	Mean	Direct medical	COPD+ischemic heart disease :7366 euro	Hospitalization/Inpatient visits,Outpatient visits,Drugs/Medicine,Other	OP (1089 euro), Drug (1825 euro), IP (3012 euro), other (1240 euro)							COPD+ischemic heart disease :7366 euro
PT55	Shrestha et al.	Medical expenditures associated with major depressive disorder among privately insured working-age adults with diagnosed diabetes in the United States, 2008	2013	US	High income	Cross sectional	Diabetes+Major depressive disorder (MDD)	400495	All	Insurance claim database	Public (insurance claim),Patient (out of pocket)	12 months (2008)	2008	USD	Private insurance,Self-pay	Mean	Direct medical	Insulin DM+using antidepressant medication (Med) :$32,030 Insulin DM+no Med :$26,947 Non-insulin DM+Med :$21,178 Non-insulin DM+no Med :$16,325	Hospitalization/Inpatient visits,Outpatient visits,Drugs/Medicine	Insulin DM+using antidepressant medication (Med) OP ($12,240), IP ($11,067), Drug ($8723) Insulin DM+no Med OP ($12,828), IP ($8556), Drug ($5563) Non-insulin DM+Med OP ($9185), IP ($6036), Drug ($5957) Non-insulin DM+no Med OP ($8169), IP ($4810), Drug ($3346)							Insulin DM+using antidepressant medication (Med) :$32,030 Insulin DM+no Med :$26,947 Non-insulin DM+Med :$21,178 Non-insulin DM+no Med :$16,325
PT56	Sicras Mainar et al.	Economic Impact of Heart Failure According to the Effects of Kidney Failure	2015	Spain	High income	Longitudinal	Heart failure+Kidney failure	433	All	Hospital database/medical records	Societal (all the above + productivity loss + ...)	PPP 2Y (2008-2010)	2012	euro	Not specified	Mean	Direct medical,Indirect	12,014.9 euro	Diagnostic/monitoring tests/investigation,Hospitalization/Inpatient visits,Outpatient visits,Emergency care,Drugs/Medicine,GP service,Physician/specialist service,Therapy service	Primary care: 3765.8 euro Specialized care: 8249.1 euro				2853.3 euro	Wage/productivity loss		HF+KF: 14,868.2 euro (for 2 years) /2 : 7,434 euro (per year)
PT57JK57	Sicras-Mainar et al.	Clinical and economic characteristics associated with type 2 diabetes	2014	Spain	High income	Longitudinal	T2D+arterial hypertension T2D+overweight T2D+obesity T2D+arterial hypertension+overweight T2D+arterial hypertension+obesity	3760	All	Hospital database/medical records	Societal (all the above + productivity loss + ...)	PPP 2Y (2 years after index year)	2012	Euro	Government/public insurance,Private insurance,Self-pay	Mean	Direct medical,Indirect	T2D+hypertension :3081 euro T2D+overweight :2556 euro T2D+obesity :3159 euro T2D+hypertension+overweight :3157 euro T2D+hypertension+obesity :3766 euro	Consultation,Diagnostic/monitoring tests/investigation,Hospitalization/Inpatient visits,Outpatient visits,Emergency care,Drugs/Medicine,GP service,Physician/specialist service,Nursing,General medical cost	T2D+hypertension primary care (2831), specialized care (250) T2D+overweight primary care (2310), specialized care (246) T2D+obesity primary care (2794), specialized care (364) T2D+hypertension+overweight primary care (2760), specialized care (398) T2D+hypertension+obesity primary care (3355), specialized care (411)				T2D+hypertension :994 euro T2D+overweight :1501 euro T2D+obesity :1756 euro T2D+hypertension+overweight :1046 euro T2D+hypertension+obesity :1255 euro	Wage/productivity loss	T2D+hypertension :4075 euro T2D+overweight :4057 euro T2D+obesity :4915euro T2D+hypertension+overweight :4203 euro T2D+hypertension+obesity :5021 euro
PT59JK59	Vasiliadis et al.	Healthcare costs in chronically ill community-living older adults are dependent on mental disorders	2015	Canada	High income	Cross sectional	Mental disorder+heart disease Mental disorder+arthritis Mental disorder+diabetes Mental disorder+cancer Mental disorder+respiratory disease Mental disorder+cerebral vascular accident	2004	All	Insurance claim database,Patient survey/interview	Public (insurance claim)	PPP 2Y (2005-2008)	2010	Canadian Dollars	Government/public insurance	Mean	Direct medical	Mental disorder+heart disease :$9169 Mental disorder+arthritis :$8962 Mental disorder+diabetes :$9172 Mental disorder+cancer :$10,254 Mental disorder+respiratory disease :$12,942 Mental disorder+cerebral vascular accident :$24,280	Hospitalization/Inpatient visits,Outpatient visits,Drugs/Medicine,Physician/specialist service								Mental disorder+heart disease :$9169 Mental disorder+arthritis :$8962 Mental disorder+diabetes :$9172 Mental disorder+cancer :$10,254 Mental disorder+respiratory disease :$12,942 Mental disorder+cerebral vascular accident :$24,280
PT60JK60	Visaria et al.	Healthcare Costs of Diabetes and Microvascular and Macrovascular Disease in Individuals with Incident Type 2 Diabetes Mellitus: A Ten-Year Longitudinal Study	2020	US	High income	Longitudinal	T2D+vascular disease	13883	All	Insurance claim database	Public (insurance claim)	Average 9 years	2015	USD	Government/public insurance,Private insurance	Mean	Direct medical	T2D+vascular disease Baseline: $15,287 Year 1: $31,505 Year 2: $18,329 Year 3: $16,931 Year 4: $15,948 Year 5: $15,103 Year 6: $15,393 Year 7: $16,087 Year 8: $16,715	Hospitalization/Inpatient visits,Outpatient visits,Emergency care,Drugs/Medicine								Average $18,251
PT61JK61	Wang G. et al	Annual Total Medical Expenditures Associated with Hypertension by Diabetes Status in U.S. Adults	2017	US	High income	Cross sectional	Diabetes+hypertension	40746	All	Patient survey/interview	Public (insurance claim),Patient (out of pocket)	12 months 2013/2014	2014	USD	Government/public insurance,Private insurance,Self-pay	Mean	Direct medical	Diabetes+hypertension :$13,929	Hospitalization/Inpatient visits,Outpatient visits,Emergency care,Drugs/Medicine,Other	IP (3774), OP (3961), Med (4593), ER (416), Other (1185)							Diabetes+hypertension :$13,929
PT62JK62	Wen et al.	Comparing the economic burden of ischemic stroke patients with and without atrial fibrillation: a retrospective study in Beijing, China	2017	China	Upper middle income	Cross sectional	Ischemic stroke+atrial fibrillation	4061	All	Insurance claim database	Public (insurance claim)	21 months data 2012-2013	2013	RMB (Chinese yuan)	Government/public insurance,Self-pay	Mean	Direct medical	Ischemic stroke+atrial fibrillation : 163,550.4 RMB	Hospitalization/Inpatient visits,Outpatient visits	Inpatient cost per patient :41,875.9 Outpatient cost per patient :21,674.46							Ischemic stroke+atrial fibrillation : 167,644.2RMB
PT63JK63	Yoon et al.	Costs Associated With Multimorbidity Among VA Patients	2014	US	High income	Cross sectional	Diabetes, hyperlipidemia, hypertension Depression, hyperlipidemia, hypertension Hyperlipidemia, hypertension, ischemic heart disease Hyperlipidemia, hypertension, low back pain Hyperlipidemia, hypertension, PTSD Diabetes, hypertension, ischemic heart disease Diabetes, hyperlipidemia, ischemic heart disease Acid-related disease, hyperlipidemia, hypertension Chronic heart failure, chronic renal fai…	Total : 1729914 < 65 year olds (N : 897,614) >= 65 y (N : 832,300)	All	Hospital database/medical records	Public (insurance claim)	12 months (2010)	2010	USD	Government/public insurance	Mean	Direct medical	For those less than 65 years old Diabetes, hyperlipidemia, hypertension :$15,856 Depression, hyperlipidemia, hypertension :$21,552 Hyperlipidemia, hypertension, ischemic heart disease :$22,347 Hyperlipidemia, hypertension, low back pain :$17,692 Hyperlipidemia, hypertension, PTSD :$19,736 Chronic heart failure, chronic renal failure, COPD :$81,685 Chronic heart failure, chronic renal failure, dep…	Hospitalization/Inpatient visits,Outpatient visits,Drugs/Medicine	Not given							For those less than 65 years old Diabetes, hyperlipidemia, hypertension :$15,856 Depression, hyperlipidemia, hypertension :$21,552 Hyperlipidemia, hypertension, ischemic heart disease :$22,347 Hyperlipidemia, hypertension, low back pain :$17,692 Hyperlipidemia, hypertension, PTSD :$19,736 Chronic heart failure, chronic renal failure, COPD :$81,685 Chronic heart failure, chronic renal failure, dep…
PT64 - JK64*	Zingmond et al.	The cost of comorbidities in treatment for HIV/AIDS in California	2017	US	High income	Cross sectional	HIV+Congestive heart failure HIV+Cardiac arrhythmias HIV+valvular disease HIV+peripheral vascular disorders HIV+hypertension, uncomplicated HIV+hypertension, complicated HIV+paralysis HIV+other neurological disorders HIV+pulmonary circulation disorders HIV+chronic pulmonary disease HIV+diabetes, uncomplicated HIV+diabetes, complicated HIV+hypothyroidism HIV+renal failure HIV+liver disease HIV+pep…	9767	All	Insurance claim database	Public (insurance claim),Patient (out of pocket)	12 months (2010)	2010	USD	Government/public insurance,Self-pay	Mean	Direct medical	HIV+Congestive heart failure :$104,641 HIV+Cardiac arrhythmias :$100,330 HIV+valvular disease :$108,204 HIV+peripheral vascular disorders :$89,102 HIV+hypertension, uncomplicated :$62,231 HIV+hypertension, complicated :$108,442 HIV+paralysis :$112,051 HIV+other neurological disorders :$97,511 HIV+pulmonary circulation disorders :$119,181 HIV+chronic pulmonary disease :$74,391 HIV+diabetes, uncomp…	Hospitalization/Inpatient visits,Outpatient visits,Drugs/Medicine								To check the annual cost per capita
PT65	Kangethe et al.	Incremental burden of comorbid major depressive disorder in patients with type 2 diabetes or cardiovascular disease: a retrospective claims analysis	2021	US	High income	Longitudinal	T2D+MDD CVD+MDD	51190	All	Insurance claim database	Public (insurance claim)	12 months before and 12 months after index date	2018	USD	Government/public insurance,Private insurance	Mean	Direct medical	Baseline: T2D+MDD :$7986 (SD: $22,158) CVD+MDD :$10,610 (SD: $25,425) Follow up: T2D+MDD :$16,511 (SD: $34,415) CVD+MDD :$25,546 (SD: $44,796)	Diagnostic/monitoring tests/investigation,Hospitalization/Inpatient visits,Outpatient visits,Emergency care,Drugs/Medicine								Baseline: T2D+MDD :$7986 (SD: $22,158) CVD+MDD :$10,610 (SD: $25,425) Follow up: T2D+MDD :$16,511 (SD: $34,415) CVD+MDD :$25,546 (SD: $44,796)
PT66	Olufade et al.	Cardiovascular and renal disease manifestation and healthcare resource utilization in patients on first-line oral therapy for type 2 diabetes: A claims-based observational cohort study	2021	US	High income	Longitudinal	T2D+CKD T2D+PAD T2D+HF T2D+Stroke T2D+MI	1286287	All	Insurance claim database	Public (insurance claim),Patient (out of pocket)	12 months before and after diagnosis	2018	USD	Government/public insurance,Private insurance,Self-pay	Mean	Direct medical	T2D+CKD :$30 022 (3265) T2D+PAD :$24 765 (2556) T2D+HF :$50 731 (4616) T2D+Stroke :$46 011 (3428) T2D+MI :$71 164 (5404)	Hospitalization/Inpatient visits,Outpatient visits,Emergency care,Drugs/Medicine								T2D+CKD :$30 022 (3265) T2D+PAD :$24 765 (2556) T2D+HF :$50 731 (4616) T2D+Stroke :$46 011 (3428) T2D+MI :$71 164 (5404)
PT67	Folkerts et al.	Annual health care resource utilization and cost among type 2 diabetes patients with newly recognized chronic kidney disease within a large U.S. administrative claims database	2020	US	High income	Longitudinal	T2D+CKD T2D+CKD+HF T2D+CKD+RH (resistant hypertension) T2D+CKD+Anemia	106369	All	Insurance claim database	Public (insurance claim)	12 months after index date	2014-2017	USD	Government/public insurance,Private insurance	Mean	Direct medical	T2D+CKD :24,029 T2D+CKD+HF :41,952 T2D+CKD+RH :28,266 T2D+CKD+Anemia :33,127	Hospitalization/Inpatient visits,Outpatient visits,Emergency care,Drugs/Medicine,Other	Yes							T2D+CKD :24,029 T2D+CKD+HF :41,952 T2D+CKD+RH :28,266 T2D+CKD+Anemia :33,127
PT68	Rasendran et al.	Incremental Economic Burden of Depression in Ophthalmic Patients	2021	US	High income	Cross sectional	Ophthalmic conditions+Depression	7279	All	Patient survey/interview	Public (insurance claim),Patient (out of pocket)	Cost occurred over 3 years 2016-2018	2018	USD	Government/public insurance,Private insurance,Self-pay,Other	Mean	Direct medical	17,017.25 (14,998.12-19,036.37)	Hospitalization/Inpatient visits,Outpatient visits,Emergency care,Drugs/Medicine,Home health	N/A							N/A
PT69	Maggioni et al.	Prevalence, prescriptions, outcomes and costs of type 2 diabetes patients with or without prior coronary artery disease or stroke: a longitudinal 5-year claims-data analysis of over 7 million inhabitants	2021	Italy	High income	Longitudinal	T2D+CAD	33153	All	Insurance claim database	Public (insurance claim)	2 years after index date	est. 2015	Euro	Government/public insurance	Mean	Direct medical	5,831 euro	Hospitalization/Inpatient visits,Emergency care,Drugs/Medicine,Physician/specialist service	Yes							5,831 euro
PT70	Figueroa et al.	International comparison of health spending and utilization among people with complex multimorbidity	2021	Multiple countries	High income	Cross sectional	T2D+heart failure T2D+heart failure+COPD	3014 patients in Australia (New South Wales); 6305 patients in Canada (Ontario); 742 patients in England; 21,957 patients in France; 10,583 patients in Germany; 2035 patients in the Nether- lands; 1572 patients in New Zealand; 1270 patients in Spain (Aragon); 4615 patients in Sweden; 3369 patients in Switzerland; and 21,803 patients in the United States.	All	Hospital database/medical records,Insurance claim database,Patient survey/interview,Project data,Other	Unsure	/	2017	AIC PPPs	Government/public insurance,Private insurance,Self-pay,Other	Mean	Direct medical	T2D+CHF Sweden: $25,468 Germany: $28,144 Canada: $35,351 US: $59,256 T2D+CHF+COPD Sweden: $33,273 Germany: $29,029 Canada: $37,633 US: $61,307	Hospitalization/Inpatient visits,Outpatient visits,Emergency care,Drugs/Medicine,GP service,Physician/specialist service,Therapy service	Yes							T2D+CHF Sweden: $25,468 Germany: $28,144 Canada: $35,351 US: $59,256 T2D+CHF+COPD Sweden: $33,273 Germany: $29,029 Canada: $37,633 US: $61,307
