# Supplementary material for: Costs of multimorbidity: a systematic review and meta-analyses
Source: BMC Med. 2022 Jul 19;20:234. doi: 10.1186/s12916-022-02427-9 (PMC9295506; doi:10.1186/s12916-022-02427-9)
Supplement: Supplementary file 6 — Additional file 6. The cost conversion table [file 12916_2022_2427_MOESM6_ESM.xlsx]

## Sheet: Cost conversion
Article code	Year of currency	Currency	1st disease	2nd disease	3rd disease	4th disease	Reported cost	Inflation to 2021	2021 International Dollar	Local currency inflation rate	PPP
PT01	2009	USD	COPD	GERD			36793	46359.2	46359.2	1.26	-
			COPD	Obese			25652	32321.5	32321.5	1.26	-
			COPD	Depression			35850	45171	45171	1.26	-
			COPD	Anxiety			30898	38931.5	38931.5	1.26	-
			COPD	GERD	Obese		36486	45972.4	45972.4	1.26	-
			COPD	GERD	Depression		44790	56435.4	56435.4	1.26	-
			COPD	GERD	Anxiety		38223	48161	48161	1.26	-
PT02	2012	Euro	Stroke	Hypertension			30332.3	32758.9	53440.3	1.08	0.613
			Stroke	DM			29858.9	32247.6	52606.2	1.08	0.613
			Stroke	Atrial fibrillation			28886.2	31197.1	50892.5	1.08	0.613
			Stroke	Dyslipidemia			30948.1	33423.9	54525.2	1.08	0.613
			Stroke	Heart disease			27774.7	29996.7	48934.2	1.08	0.613
PT03	2016	USD	T2D	CVD			32232	36390.1	36390.1	1.13	-
			T2D	Heart failure			49332	55696.2	55696.2	1.13	-
			T2D	Renal failure			44436	50168.5	50168.5	1.13	-
PT04	2018	USD	CVD	MDD			11987	12946	12946	1.08	-
			Pain	MDD			11778	12720.2	12720.2	1.08	-
			DM	MDD			13349	14416.9	14416.9	1.08	-
			High cholesterol	MDD			10893	11764.4	11764.4	1.08	-
			Pulmonary disorder	MDD			12408	13400.6	13400.6	1.08	-
			Obesity	MDD			11051	11935.1	11935.1	1.08	-
			CVD	AAD			8803	9507.24	9507.24	1.08	-
			Pain	AAD			8936	9650.88	9650.88	1.08	-
			DM	AAD			11558	12482.6	12482.6	1.08	-
			High cholesterol	AAD			8477	9155.16	9155.16	1.08	-
			Pulmonary disorder	AAD			10305	11129.4	11129.4	1.08	-
			Obesity	AAD			8086	8732.88	8732.88	1.08	-
			CVD	AAD	MDD		14378	15528.2	15528.2	1.08	-
			Pain	AAD	MDD		15365	16594.2	16594.2	1.08	-
			DM	AAD	MDD		17139	18510.1	18510.1	1.08	-
			High cholesterol	AAD	MDD		13775	14877	14877	1.08	-
			Pulmonary disorder	AAD	MDD		16655	17987.4	17987.4	1.08	-
			Obesity	AAD	MDD		14492	15651.4	15651.4	1.08	-
PT05	2006	USD	DM	TB			617.15	826.981	826.981	1.34	-
PT06	2016	USD	Cancer	CVD			8238	9308.94	9308.94	1.13	-
			Cancer	DM			7689	8688.57	8688.57	1.13	-
			Cancer	LLK			11266	12730.6	12730.6	1.13	-
			Cancer	Neuro			9675	10932.7	10932.7	1.13	-
			Cancer	MS			8164	9225.32	9225.32	1.13	-
			CVD	DM			7187	8121.31	8121.31	1.13	-
			CVD	LLK			9849	11129.4	11129.4	1.13	-
			CVD	Neuro			7259	8202.67	8202.67	1.13	-
			CVD	MS			6629	7490.77	7490.77	1.13	-
			DM	LLK			9634	10886.4	10886.4	1.13	-
			DM	Neuro			6716	7589.08	7589.08	1.13	-
			DM	MS			5750	6497.5	6497.5	1.13	-
			LLK	Neuro			9208	10405	10405	1.13	-
			LLK	MS			9033	10207.3	10207.3	1.13	-
			Neuro	MS			5763	6512.19	6512.19	1.13	-
PT08	2007	USD	Heart failure	DM			39042	51145	51145	1.31	-
PT10	2019	USD	DM	Obesity			26624	28221.4	28221.4	1.06	-
PT11	2007	SEK	Depression	back pain			46909	55352.6	6383.65	1.18	8.671
			Depression	osteoarthritis			53619	63270.4	7296.78	1.18	8.671
			Osteoarthritis	back pain			45620	53831.6	6208.23	1.18	8.671
PT13	2008	USD	COPD	CVD			27032	34021.2	34021.2	1.26	-
PT14	2008	USD	COPD	Depression			28961	36449	36449	1.26	-
PT16	2003	Euro	COPD	Heart disease			2937	4023.69	6563.93	1.37	0.613
PT17	2017	USD	TBI	Depression			13908	15437.9	15437.9	1.11	-
PT18	2018	USD	T1D	CVRF			16220	17517.6	17517.6	1.08	-
			T1D	CVD			30241	32660.3	32660.3	1.08	-
PT19	2014	USD	DM	Depression			17585	20127.9	20127.9	1.14	-
PT20	2012	USD	DM	Depression			27327	32245.9	32245.9	1.18	-
			DM	substance abuse			27886	32905.5	32905.5	1.18	-
			DM	psychosis			36945	43595.1	43595.1	1.18	-
			DM	Depression	substance abuse		33717	39786.1	39786.1	1.18	-
			DM	psychosis	substance abuse		43273	51062.1	51062.1	1.18	-
			DM	Depression	psychosis		35057	41367.3	41367.3	1.18	-
			DM	Depression	substance abuse	psychosis	42346	49968.3	49968.3	1.18	-
PT21	2014	USD	DM	Symptomatic depression			20105	22919.7	22919.7	1.14	-
			DM	Asymptomatic depression			16134	18392.8	18392.8	1.14
PT22	2017	USD	CKD	any CLD			35793	39730.2	39730.2	1.11	-
			CKD	Liver transplant			49231	54646.4	54646.4	1.11	-
			CKD	Liver cancer			65997	73256.7	73256.7	1.11	-
			CKD	decompensated cirrhosis			57583	63917.1	63917.1	1.11	-
			CKD	compensated cirrhosis			28205	31307.6	31307.6	1.11	-
			CKD	alcoholic fatty liver			21079	23397.7	23397.7	1.11	-
			CKD	HCV			46621	51749.3	51749.3	1.11	-
			CKD	HBV			23275	25835.3	25835.3	1.11	-
			CKD	nonalcoholic fatty liver			22531	25009.4	25009.4	1.11	-
			CKD	DM			43536	48127.2	48127.2	1.11	-
			CKD	hypertension			37122	41205.4	41205.4	1.11	-
			CKD	Heart failure			40903	45402.3	45402.3	1.11	-
			CKD	MI			26453	29362.8	29362.8	1.11	-
PT23	2015	USD	Endometriosis	Infertility/subfertility			16309	18592.3	18592.3	1.14	-
			Endometriosis	Ovarian cyst			15111	17226.5	17226.5	1.14	-
			Endometriosis	Uterine fibroids			14072	16042.1	16042.1	1.14	-
			Endometriosis	pelvic inflammatory disorder			17927	20436.8	20436.8	1.14	-
			Endometriosis	Pregnancy complication			20860	23780.4	23780.4	1.14	-
			Endometriosis	Interstitial cystitis			19060	21728.4	21728.4	1.14	-
			Endometriosis	Cystitis, urinary tract infection			12934	14744.8	14744.8	1.14	-
			Endometriosis	irritable bowel syndrome			15430	17590.2	17590.2	1.14	-
			Endometriosis	Constipation, dyschezia			16635	18963.9	18963.9	1.14	-
			Endometriosis	Eczema			10901	12427.1	12427.1	1.14	-
			Endometriosis	depression, anxiety			13350	15219	15219	1.14	-
			Endometriosis	mood disorders			18146	20686.4	20686.4	1.14	-
			Endometriosis	stress			16212	18481.7	18481.7	1.14	-
			Endometriosis	fatigue			11894	13559.2	13559.2	1.14	-
			Endometriosis	fibromyalgia			14639	16688.5	16688.5	1.14	-
			Endometriosis	headache			12622	14389.1	14389.1	1.14	-
			Endometriosis	ovarian cancer			39873	45455.2	45455.2	1.14	-
			Endometriosis	endometrial cancer			26093	29746	29746	1.14	-
			Endometriosis	breast cancer			72014	82096	82096	1.14	-
			Endometriosis	hypothyroidism			13304	15166.6	15166.6	1.14	-
			Endometriosis	systemic lupus erythe-matosus, rheumatoid arthritis, Sjogren's, multiple sclerosis			23563	26861.8	26861.8	1.14	-
			Endometriosis	sprue			15581	17762.3	17762.3	1.14	-
PT27	2017	USD	Breast cancer	DM			38324	42539.6	42539.6	1.11	-
			Breast cancer	hypercholesterolemia			34168	37926.5	37926.5	1.11	-
			Breast cancer	CAD			37781	41936.9	41936.9	1.11	-
			Breast cancer	hypertension			33824	37544.6	37544.6	1.11	-
			Breast cancer	Obesity			37024	41096.6	41096.6	1.11	-
PT29	2015	USD	Obesity	Breast cancer			20246	23080.4	23080.4	1.14	-
			Obesity	Colon and rectum cancer			31434	35834.8	35834.8	1.14	-
			Obesity	esophagus cancer			33594	38297.2	38297.2	1.14	-
			Obesity	Kidney cancer			29801	33973.1	33973.1	1.14	-
			Obesity	Liver cancer			55090	62802.6	62802.6	1.14	-
			Obesity	Pancreas cancer			36433	41533.6	41533.6	1.14	-
			Obesity	Stomach cancer			17221	19631.9	19631.9	1.14	-
			Obesity	other gastrointestinal organs cancer			42776	48764.6	48764.6	1.14	-
			Obesity	ovarian cancer			58581	66782.3	66782.3	1.14	-
			Obesity	Thyroid cancer			16752	19097.3	19097.3	1.14	-
			Obesity	Uterus cancer			23596	26899.4	26899.4	1.14	-
PT30	2004	New Taiwan Dollar	DM	Anxiety disorder			92781	111337	8044.6	1.20 (year 2020)	13.84 (year 2020)
PT31	2014	USD	Head and neck cancer	Depression			38000	43320	43320	1.14	-
			Head and neck cancer	Anxiety disorder			40000	45600	45600	1.14	-
			Head and neck cancer	Adjustment disorder			42000	47880	47880	1.14	-
PT32	2015	USD	Overweight	osteoarthritis			20778	23686.9	23686.9	1.14	-
			Class I Obesity	osteoarthritis			21398	24393.7	24393.7	1.14	-
			Class II Obesity	osteoarthritis			22812	26005.7	26005.7	1.14	-
			Class III Obesity	osteoarthritis			25531	29105.3	29105.3	1.14	-
PT33	2016	USD	Hypertension	Stroke			16668	18818.3	18818.3	1.13	-
			Hypertension	congestive heart failure			24873	28081.8	28081.8	1.13	-
			Hypertension	kidney disease			22386	25273.9	25273.9	1.13	-
			Hypertension	CAD			17535	19797.1	19797.1	1.13	-
			Hypertension	COPD			17428	19676.3	19676.3	1.13	-
			Hypertension	DM			13537	15283.4	15283.4	1.13	-
			Hypertension	arthritis			11924	13462.3	13462.3	1.13	-
PT34	2016	USD	Epilepsy	Depression			18776	21216.9	21216.9	1.13	-
PT35	2013	USD	Rheumatoid arthritis	depression			38148	44251.7	44251.7	1.16	-
PT36	2003	USD	COPD	MI			11791	17332.8	17332.8	1.47	-
			COPD	congestive heart failure			14610	21476.7	21476.7	1.47	-
			COPD	Mild liver disease			14331	21066.6	21066.6	1.47	-
			COPD	DM			9127	13416.7	13416.7	1.47	-
			COPD	DM with complications			14313	21040.1	21040.1	1.47	-
			COPD	any malignancy			12075	17750.2	17750.2	1.47	-
			COPD	moderate/severe liver disease			18970	27885.9	27885.9	1.47	-
			COPD	AIDS			13610	20006.7	20006.7	1.47	-
			COPD	hypertension			8021	11790.9	11790.9	1.47	-
			COPD	Depression			9057	13313.8	13313.8	1.47	-
			COPD	Sleep apnea			7155	10517.9	10517.9	1.47	-
PT37	2010	USD	T2D	hypertension			8107	10052.7	10052.7	1.24	-
			T2D	dyslipidemia			8413	10432.1	10432.1	1.24	-
			T2D	transient ischemic attack			10223	12676.5	12676.5	1.24	-
			T2D	Stroke			12715	15766.6	15766.6	1.24	-
			T2D	Coronary heart disease			10778	13364.7	13364.7	1.24	-
			T2D	congestive heart failure			15137	18769.9	18769.9	1.24	-
			T2D	Mild liver disease			7677	9519.48	9519.48	1.24	-
			T2D	moderate/severe liver disease			10472	12985.3	12985.3	1.24	-
			T2D	cancer			12607	15632.7	15632.7	1.24	-
PT38	2017	USD	Dementia	acute myocardial infarction			40000	44400	44400	1.11	-
			Dementia	asthma			30000	33300	33300	1.11	-
			Dementia	atrial fibrillation			35000	38850	38850	1.11	-
			Dementia	benign prostatic hyperplasia			30000	33300	33300	1.11	-
			Dementia	CKD			35000	38850	38850	1.11	-
			Dementia	COPD			32000	35520	35520	1.11	-
			Dementia	Depression			33000	36630	36630	1.11	-
			Dementia	DM			29000	32190	32190	1.11	-
			Dementia	Heart failure			30000	33300	33300	1.11	-
			Dementia	hyperlipidemia			28000	31080	31080	1.11	-
			Dementia	hypertension			28500	31635	31635	1.11	-
			Dementia	hypothyroidism			28800	31968	31968	1.11	-
			Dementia	ischemic heart disease			28900	32079	32079	1.11	-
			Dementia	osteoporosis			30500	33855	33855	1.11	-
			Dementia	rheumatoid arthritis/osteoarthritis			29800	33078	33078	1.11	-
			Dementia	Stroke/TIA			34900	38739	38739	1.11	-
PT39	2014	USD	Hypertension	hyperlipidemia			7172	8176.08	8176.08	1.14	-
			Hypertension	DM			8557	9754.98	9754.98	1.14	-
			Hyperlipidemia	DM			8143	9283.02	9283.02	1.14	-
			Hypertension	osteoarthritis			10166	11589.2	11589.2	1.14	-
			Hyperlipidemia	osteoarthritis			9295	10596.3	10596.3	1.14	-
			Hypertension	Coronary atherosclerosis			14486	16514	16514	1.14	-
			Hypertension	Asthma, COPD, other chronic lung disease			12193	13900	13900	1.14	-
			Hyperlipidemia	Asthma, COPD, other chronic lung disease			11757	13403	13403	1.14	-
			DM	osteoarthritis			11591	13213.7	13213.7	1.14	-
			Conduction disorder or cardiac dysrhythmia	Coronary atherosclerosis			26595	30318.3	30318.3	1.14	-
			Cerebrovascular disease	Coronary atherosclerosis			23622	26929.1	26929.1	1.14	-
PT40	2012	USD	COPD	CKD			41288	48719.8	48719.8	1.18	-
			COPD	CVD			31734	37454.1	37454.1	1.18	-
			COPD	asthma			25093	29609.7	29609.7	1.18	-
			COPD	Depression			31662	37368.6	37368.6	1.18	-
			COPD	DM			29246	34510.3	34510.3	1.18	-
			COPD	osteoporosis			26084	30779.1	30779.1	1.18	-
			COPD	anemia			38870	45866.6	45866.6	1.18	-
PT41	2018	USD	Cancer	MDD			99073	106910	106910	1.08	-
PT42	2013	USD	T2D	CVD			31860	37060.5	37060.5	1.16	-
PT43	2011	USD	Arthritis	DM			11127	13352.4	13352.4	1.2	-
			Arthritis	Heart disease			12381	14857.2	14857.2	1.2	-
			Arthritis	hypertension			8380	10095.6	10095.6	1.2	-
			DM	Heart disease			11366	13639.2	13639.2	1.2	-
			DM	hypertension			7117	8573.67	8573.67	1.2	-
			Heart disease	hypertension			11044	13305.4	13305.4	1.2	-
			Arthritis	DM	Heart disease		19109	22930.8	22930.8	1.2	-
			Arthritis	DM	hypertension		10622	12746.4	12746.4	1.2	-
			Arthritis	Heart disease	hypertension		16275	19530	19530	1.2	-
			DM	Heart disease	hypertension		15528	18633.6	18633.6	1.2	-
			Arthritis	DM	Heart disease	hypertension	20016	24019.2	24019.2	1.2	-
PT44	/	/	/	/	/	/	/	/	/
PT45	2009	Korean Won	Hypertension	CHD			6087860	7.42719e+06	9186.81	1.22	808.462
			Hypertension	Stroke			6166266	7.52284e+06	9305.13	1.22	808.462
			Hypertension	Heart failure			6872877	8.38491e+06	10371.4	1.22	808.462
			Hypertension	DM			5456392	6.6568e+06	8233.9	1.22	808.462
			Hypertension	nephropathy			8906529	1.0866e+07	13440.3	1.22	808.462
PT47	2013	USD	TB	HIV			888	1030.08	1030.08	1.16	-
PT48	2013	USD	Multiple myeloma	any psychiatric condition			73200	85144.4	85144.4	1.16	-
			Multiple myeloma	Depression			74800	87005.4	87005.4	1.16	-
PT49	2008	USD	CVD	DM			27258	34345.1	34345.1	1.26	-
			CVD	Depression			26681	33618.1	33618.1	1.26	-
PT51	2014	USD	Hypertension	Congestive heart failure			17063	19530.4	19530.4	1.14	-
			Hypertension	stroke			15624	17883.3	17883.3	1.14	-
			Hypertension	CHD			14864	17013.4	17013.4	1.14	-
			Hypertension	heart rhythm disorders			14621	16735.3	16735.3	1.14	-
			Hypertension	DM			13506	15459	15459	1.14	-
			Hypertension	Renal disease			14248	16308.4	16308.4	1.14	-
			Hypertension	Depression			13523	15478.5	15478.5	1.14	-
			Hypertension	hyperlipidemia			11965	13695.2	13695.2	1.14	-
			Hypertension	valvular disease			14228	16285.5	16285.5	1.14	-
			Hypertension	neurological disorders			15766	17973.2	17973.2	1.14	-
			Hypertension	COPD			14183	16234	16234	1.14	-
			Hypertension	solid tumor			14452	16475.3	16475.3	1.14	-
			Hypertension	hypothyroidism			13568	15467.5	15467.5	1.14	-
			Hypertension	rheumatoid arthritis			12688	14522.8	14522.8	1.14	-
PT52	2009	USD	DM	Thyroid disorders			15182	19129.3	19129.3	1.26	-
PT53	2010	USD	Alzheimer disease/other dementia	asthma			9500	11780	11780	1.24	-
			Alzheimer disease/other dementia	CHF			14106	17491.4	17491.4	1.24	-
			Alzheimer disease/other dementia	Chronic renal failure			11763	14586.1	14586.1	1.24	-
			Alzheimer disease/other dementia	COPD			10773	13358.5	13358.5	1.24	-
			Alzheimer disease/other dementia	DM with complications			12066	14961.8	14961.8	1.24	-
			Alzheimer disease/other dementia	DM			8581	10640.4	10640.4	1.24	-
			Alzheimer disease/other dementia	MI/CAD			9728	12062.7	12062.7	1.24	-
			Alzheimer disease/other dementia	osteoporosis			8576	10634.2	10634.2	1.24	-
			Alzheimer disease/other dementia	pneumonia			15856	19661.4	19661.4	1.24	-
			Alzheimer disease/other dementia	stroke			14271	17696	17696	1.24	-
			Alzheimer disease/other dementia	ulcer/gastritis			11087	13747.9	13747.9	1.24	-
			Alzheimer disease/other dementia	UTI			13181	16344.4	16344.4	1.24	-
PT54	2012	Euro	COPD	ischemic heart disease			7366	8249.92	11270.4	1.12	0.732
PT55	2008	USD	DM	MDD			16,325 21,178 26,947 32,030	20,570 26,684 33,953 40,358	20,570 26,684 33,953 40,358	1.26	-
PT56	2012	Euro	Heart failure	Kidney failure			7434	8028.72	13097.4	1.08	0.613
PT57JK57	2012	Euro	T2D	hypertension			4075	4401	7179.45	1.08	0.613
			T2D	overweight			4057	4381.56	7147.73	1.08	0.613
			T2D	obesity			4915	5308.2	8659.38	1.08	0.613
			T2D	hypertension	overweight		4203	4539.24	7404.96	1.08	0.613
			T2D	hypertension	obesity		5021	5422.68	8846.13	1.08	0.613
PT59	2010	Canadian Dollars	Mental disorder	heart disease			9169	11186.2	8691.67	1.22	1.287
			Mental disorder	arthritis			8962	10933.6	8495.45	1.22	1.287
			Mental disorder	DM			9172	11189.8	8694.51	1.22	1.287
			Mental disorder	cancer			10254	12509.9	9720.19	1.22	1.287
			Mental disorder	respiratory disease			12942	15789.2	12268.3	1.22	1.287
			Mental disorder	cerebral vascular accident			24280	29621.6	23016	1.22	1.287
PT60JK60	2015	USD	T2D	vascular disease			17922	20431.1	20431.1	1.14	-
PT61JK61	2014	USD	DM	hypertension			13929	15943.2	15943.2	1.14	-
PT62JK62	2013	RMB (Chinese yuan)	Ischemic stroke	atrial fibrillation			167644	194467	46523.3	1.16	4.18
PT63JK63	2010	USD	DM	hyperlipidemia	hypertension		14448	17915.5	17915.5	1.24	-
			Depression	hyperlipidemia	hypertension		21552	26724.5	26724.5	1.24	-
			Hyperlipidemia	hypertension	ischemic heart disease		18152	22508.5	22508.5	1.24	-
			Hyperlipidemia	hypertension	low back pain		17692	21938.1	21938.1	1.24	-
			Hyperlipidemia	hypertension	PTSD		19736	24472.6	24472.6	1.24	-
			CHF	chronic renal failure	COPD		81685	101289	101289	1.24	-
			CHF	Chronic renal failure	depression		66053	81905.7	81905.7	1.24	-
			Chronic renal failure	ischemic heart disease	peripheral vascular disease		77598	96221.5	96221.5	1.24	-
			DM	hypertension	spinal cord injury		71946	89213	89213	1.24	-
			CHF	Chronic renal failure	ischemic heart disease		77076	95574.2	95574.2	1.24	-
			DM	hypertension	ischemic heart disease		19630	24341.2	24341.2	1.24	-
			DM	hyperlipidemia	ischemic heart disease		18172	22533.3	22533.3	1.24	-
			Acid-related disease	hyperlipidemia	hypertension		14593	18095.3	18095.3	1.24	-
			CHF	Chronic renal failure	peripheral vascular disease		62348	77311.5	77311.5	1.24	-
			CHF	Chronic renal failure	stroke		59138	73331.1	73331.1	1.24	-
			CHF	ischemic heart disease	other psychiatric condition		57005	70686.2	70686.2	1.24	-
PT64 - JK64	2010	USD	HIV	Congestive heart failure			104641	129755	129755	1.24	-
			HIV	Cardiac arrhythmias			100330	124409	124409	1.24	-
			HIV	valvular disease			108204	134173	134173	1.24	-
			HIV	peripheral vascular disorders			89102	110486	110486	1.24	-
			HIV	hypertension, uncomplicated			62231	77166.4	77166.4	1.24	-
			HIV	hypertension, complicated			108442	134468	134468	1.24	-
			HIV	paralysis			112051	138943	138943	1.24	-
			HIV	other neurological disorders			97511	120914	120914	1.24	-
			HIV	pulmonary circulation disorders			119181	147784	147784	1.24	-
			HIV	chronic pulmonary disease			74391	92244.8	92244.8	1.24	-
			HIV	diabetes, uncomplicated			66275	82181	82181	1.24	-
			HIV	diabetes, complicated			92992	115310	115310	1.24	-
			HIV	hypothyroidism			69416	86075.8	86075.8	1.24	-
			HIV	renal failure			88320	109517	109517	1.24	-
			HIV	liver disease			68169	84529.6	84529.6	1.24	-
			HIV	peptic ulcer disease			110610	137156	137156	1.24	-
			HIV	lymphoma			73641	91314.8	91314.8	1.24	-
			HIV	metastatic cancer			117362	145529	145529	1.24	-
			HIV	solid tumor without metastatic			67164	83283.4	83283.4	1.24	-
			HIV	rheumatoid arthritis			74563	92458.1	92458.1	1.24	-
			HIV	coagulopathy			109681	136004	136004	1.24	-
			HIV	coagulopathy, hemophilia			369119	457708	457708	1.24	-
			HIV	blood loss anemia			128091	158833	158833	1.24	-
			HIV	deficiency anemia			90258	111920	111920	1.24	-
			HIV	obesity			65049	80660.8	80660.8	1.24	-
			HIV	weight loss			97346	120709	120709	1.24	-
			HIV	fluid and electrolyte disorders			107681	133524	133524	1.24	-
PT65	2018	USD	T2D	MDD			7986	8624.88	8624.88	1.08	-
			CVD	MDD			10610	11458.8	11458.8	1.08	-
			T2D	MDD			16511	17831.9	17831.9	1.08	-
			CVD	MDD			25546	27589.7	27589.7	1.08	-
PT66	2018	USD	T2D	CKD			30022	32396.8	32396.8	1.08	-
			T2D	PAD			24765	26746.2	26746.2	1.08	-
			T2D	HF			50731	54789.5	54789.5	1.08	-
			T2D	Stroke			46011	49691.9	49691.9	1.08	-
			T2D	MI			71164	76857.1	76857.1	1.08	-
PT67	2014-2017, est. 2016	USD	T2D	CKD			24029	27152.8	27152.8	1.13	-
			T2D	CKD	HF		41952	47405.8	47405.8	1.13	-
			T2D	CKD	RH		28266	31940.6	31940.6	1.13	-
			T2D	CKD	Anemia		33127	37433.5	37433.5	1.13	-
PT68	2018	USD	Ophthalmic conditions	Depression			17017	18378.4	18378.4	1.08	-
PT69	est. 2015	Euro	T2D	CAD			5831	6122.55	9448.38	1.05	0.648
PT70	2017	AIC PPPs	T2D	CHF			25468	-	25468	cannot be converted	-
			T2D	CHF			28144	0	28144		-
			T2D	CHF			35351	0	35351		-
			T2D	CHF			59256	0	59256		-
			T2D	CHF	COPD		33273	0	33273		-
			T2D	CHF	COPD		29029	0	29029		-
			T2D	CHF	COPD		37633	0	37633		-
			T2D	CHF	COPD		61307	0	61307		-

## Sheet: Disease counts
1st disease	2nd disease	3rd disease	4th disease
COPD	GERD
COPD	Obese
COPD	Depression
COPD	Anxiety
COPD	GERD	Obese
COPD	GERD	Depression
COPD	GERD	Anxiety
Stroke	Hypertension
Stroke	DM
Stroke	Atrial fibrillation
Stroke	Dyslipidemia
Stroke	Heart disease								1st disease	2nd disease	3rd disease	4th disease	Total
T2D	CVD							dm	71	25			96
T2D	Heart failure							mh	9	50	8		67
T2D	Renal failure							hyp	31	20	7	1	59
CVD	MDD							copd	34	13	5		52
Pain	MDD							canc	16	22			38
DM	MDD							cvd	22	62	9		93
High cholesterol	MDD
Pulmonary disorder	MDD
Obesity	MDD
CVD	AAD
Pain	AAD
DM	AAD
High cholesterol	AAD
Pulmonary disorder	AAD
Obesity	AAD
CVD	AAD	MDD
Pain	AAD	MDD
DM	AAD	MDD
High cholesterol	AAD	MDD
Pulmonary disorder	AAD	MDD
Obesity	AAD	MDD
DM	TB
Cancer	CVD
Cancer	DM
Cancer	LLK
Cancer	Neuro
Cancer	MS
CVD	DM
CVD	LLK
CVD	Neuro
CVD	MS
DM	LLK
DM	Neuro
DM	MS
LLK	Neuro
LLK	MS
Neuro	MS
Heart failure	DM
DM	Obesity
Depression	back pain
Depression	osteoarthritis
Osteoarthritis	back pain
COPD	CVD
COPD	Depression
COPD	Heart disease
TBI	Depression
T1D	CVRF
T1D	CVD
DM	Depression
DM	Depression
DM	substance abuse
DM	psychosis
DM	Depression	substance abuse
DM	psychosis	substance abuse
DM	Depression	psychosis
DM	Depression	substance abuse	psychosis
DM	Symptomatic depression
DM	Asymptomatic depression
CKD	any CLD
CKD	Liver transplant
CKD	Liver cancer
CKD	decompensated cirrhosis
CKD	compensated cirrhosis
CKD	alcoholic fatty liver
CKD	HCV
CKD	HBV
CKD	nonalcoholic fatty liver
CKD	DM
CKD	hypertension
CKD	Heart failure
CKD	MI
Endometriosis	Infertility/subfertility
Endometriosis	Ovarian cyst
Endometriosis	Uterine fibroids
Endometriosis	pelvic inflammatory disorder
Endometriosis	Pregnancy complication
Endometriosis	Interstitial cystitis
Endometriosis	Cystitis, urinary tract infection
Endometriosis	irritable bowel syndrome
Endometriosis	Constipation, dyschezia
Endometriosis	Eczema
Endometriosis	depression, anxiety
Endometriosis	mood disorders
Endometriosis	stress
Endometriosis	fatigue
Endometriosis	fibromyalgia
Endometriosis	headache
Endometriosis	ovarian cancer
Endometriosis	endometrial cancer
Endometriosis	breast cancer
Endometriosis	hypothyroidism
Endometriosis	systemic lupus erythe-matosus, rheumatoid arthritis, Sjogren's, multiple sclerosis
Endometriosis	sprue
Breast cancer	DM
Breast cancer	hypercholesterolemia
Breast cancer	CAD
Breast cancer	hypertension
Breast cancer	Obesity
Obesity	Breast cancer
Obesity	Colon and rectum cancer
Obesity	esophagus cancer
Obesity	Kidney cancer
Obesity	Liver cancer
Obesity	Pancreas cancer
Obesity	Stomach cancer
Obesity	other gastrointestinal organs cancer
Obesity	ovarian cancer
Obesity	Thyroid cancer
Obesity	Uterus cancer
DM	Anxiety disorder
Head and neck cancer	Depression
Head and neck cancer	Anxiety disorder
Head and neck cancer	Adjustment disorder
Overweight	osteoarthritis
Class I Obesity	osteoarthritis
Class II Obesity	osteoarthritis
Class III Obesity	osteoarthritis
Hypertension	Stroke
Hypertension	congestive heart failure
Hypertension	kidney disease
Hypertension	CAD
Hypertension	COPD
Hypertension	DM
Hypertension	arthritis
Epilepsy	Depression
Rheumatoid arthritis	depression
COPD	MI
COPD	congestive heart failure
COPD	Mild liver disease
COPD	DM
COPD	DM with complications
COPD	any malignancy
COPD	moderate/severe liver disease
COPD	AIDS
COPD	hypertension
COPD	Depression
COPD	Sleep apnea
T2D	hypertension
T2D	dyslipidemia
T2D	transient ischemic attack
T2D	Stroke
T2D	Coronary heart disease
T2D	congestive heart failure
T2D	Mild liver disease
T2D	moderate/severe liver disease
T2D	cancer
Dementia	acute myocardial infarction
Dementia	asthma
Dementia	atrial fibrillation
Dementia	benign prostatic hyperplasia
Dementia	CKD
Dementia	COPD
Dementia	Depression
Dementia	DM
Dementia	Heart failure
Dementia	hyperlipidemia
Dementia	hypertension
Dementia	hypothyroidism
Dementia	ischemic heart disease
Dementia	osteoporosis
Dementia	rheumatoid arthritis/osteoarthritis
Dementia	Stroke/TIA
Hypertension	hyperlipidemia
Hypertension	DM
Hyperlipidemia	DM
Hypertension	osteoarthritis
Hyperlipidemia	osteoarthritis
Hypertension	Coronary atherosclerosis
Hypertension	Asthma, COPD, other chronic lung disease
Hyperlipidemia	Asthma, COPD, other chronic lung disease
DM	osteoarthritis
Conduction disorder or cardiac dysrhythmia	Coronary atherosclerosis
Cerebrovascular disease	Coronary atherosclerosis
COPD	CKD
COPD	CVD
COPD	asthma
COPD	Depression
COPD	DM
COPD	osteoporosis
COPD	anemia
Cancer	MDD
T2D	CVD
Arthritis	DM
Arthritis	Heart disease
Arthritis	hypertension
DM	Heart disease
DM	hypertension
Heart disease	hypertension
Arthritis	DM	Heart disease
Arthritis	DM	hypertension
Arthritis	Heart disease	hypertension
DM	Heart disease	hypertension
Arthritis	DM	Heart disease	hypertension
/	/	/	/
Hypertension	CHD
Hypertension	Stroke
Hypertension	Heart failure
Hypertension	DM
Hypertension	nephropathy
TB	HIV
Multiple myeloma	any psychiatric condition
Multiple myeloma	Depression
CVD	DM
CVD	Depression
Hypertension	Congestive heart failure
Hypertension	stroke
Hypertension	CHD
Hypertension	heart rhythm disorders
Hypertension	DM
Hypertension	Renal disease
Hypertension	Depression
Hypertension	hyperlipidemia
Hypertension	valvular disease
Hypertension	neurological disorders
Hypertension	COPD
Hypertension	solid tumor
Hypertension	hypothyroidism
Hypertension	rheumatoid arthritis
DM	Thyroid disorders
Alzheimer disease/other dementia	asthma
Alzheimer disease/other dementia	CHF
Alzheimer disease/other dementia	Chronic renal failure
Alzheimer disease/other dementia	COPD
Alzheimer disease/other dementia	DM with complications
Alzheimer disease/other dementia	DM
Alzheimer disease/other dementia	MI/CAD
Alzheimer disease/other dementia	osteoporosis
Alzheimer disease/other dementia	pneumonia
Alzheimer disease/other dementia	stroke
Alzheimer disease/other dementia	ulcer/gastritis
Alzheimer disease/other dementia	UTI
COPD	ischemic heart disease
DM	MDD
Heart failure	Kidney failure
T2D	hypertension
T2D	overweight
T2D	obesity
T2D	hypertension	overweight
T2D	hypertension	obesity
Mental disorder	heart disease
Mental disorder	arthritis
Mental disorder	DM
Mental disorder	cancer
Mental disorder	respiratory disease
Mental disorder	cerebral vascular accident
T2D	vascular disease
DM	hypertension
Ischemic stroke	atrial fibrillation
DM	hyperlipidemia	hypertension
Depression	hyperlipidemia	hypertension
Hyperlipidemia	hypertension	ischemic heart disease
Hyperlipidemia	hypertension	low back pain
Hyperlipidemia	hypertension	PTSD
CHF	chronic renal failure	COPD
CHF	Chronic renal failure	depression
Chronic renal failure	ischemic heart disease	peripheral vascular disease
DM	hypertension	spinal cord injury
CHF	Chronic renal failure	ischemic heart disease
DM	hypertension	ischemic heart disease
DM	hyperlipidemia	ischemic heart disease
Acid-related disease	hyperlipidemia	hypertension
CHF	Chronic renal failure	peripheral vascular disease
CHF	Chronic renal failure	stroke
CHF	ischemic heart disease	other psychiatric condition
HIV	Congestive heart failure
HIV	Cardiac arrhythmias
HIV	valvular disease
HIV	peripheral vascular disorders
HIV	hypertension, uncomplicated
HIV	hypertension, complicated
HIV	paralysis
HIV	other neurological disorders
HIV	pulmonary circulation disorders
HIV	chronic pulmonary disease
HIV	diabetes, uncomplicated
HIV	diabetes, complicated
HIV	hypothyroidism
HIV	renal failure
HIV	liver disease
HIV	peptic ulcer disease
HIV	lymphoma
HIV	metastatic cancer
HIV	solid tumor without metastatic
HIV	rheumatoid arthritis
HIV	coagulopathy
HIV	coagulopathy, hemophilia
HIV	blood loss anemia
HIV	deficiency anemia
HIV	obesity
HIV	weight loss
HIV	fluid and electrolyte disorders
T2D	MDD
CVD	MDD
T2D	MDD
CVD	MDD
T2D	CKD
T2D	PAD
T2D	HF
T2D	Stroke
T2D	MI
T2D	CKD
T2D	CKD	HF
T2D	CKD	RH
T2D	CKD	Anemia
Ophthalmic conditions	Depression
T2D	CAD
T2D	CHF
T2D	CHF
T2D	CHF
T2D	CHF
T2D	CHF	COPD
T2D	CHF	COPD
T2D	CHF	COPD
T2D	CHF	COPD
