# Supplementary material for: Costs of multimorbidity: a systematic review and meta-analyses
Source: BMC Med. 2022 Jul 19;20:234. doi: 10.1186/s12916-022-02427-9 (PMC9295506; doi:10.1186/s12916-022-02427-9)
Supplement: Supplementary file 7 — Additional file 7: Table S2. Evidence on the costs of multimorbidity [file 12916_2022_2427_MOESM7_ESM.xlsx]

## Sheet: RQ1-regrouped
				Comorbidities
		Comorbidity 1	AIDS/HIV	Anemia	Musculoskeletal disorders: Arthritis/osteoarthritis/osteoporosis/back pain					Respiratory: Asthma, COPD, TB, other chronic lung disease	Cancer: malignancy/ tumor	CKD/kidney failure/nephropathy/Renal failure/disease					Heart/vascular: CVD/CVRF/Coronary atherosclerosis/congestive heart failure/Coronary heart disease/Atrial fibrillation/CAD/PAD/MI/Heart disease/failure					Neuro: Dementia/Alzheimer/epilepsy/neurological disorders	Mental health: Depression/anxiety disorder/Psychiatric disorder		Hyperlipidemia/high cholesterol/dyslipidemia			Hypertension				Liver disease	Obesity/overweight	Ophthalmic conditions	Stroke/TIA	Substance abuse	Thyroid disorders
		Comorbidity 2				DM	Heart disease	Hypertension	DM				Heart failure	Resistant hypertension	Anemia	Peripheral vascular disease		Chronic renal failure	Other psychiatric condition	Hypertension	COPD			Substance abuse		Hypertension	Ischemic heart disease		Overweight	Obesity	Ischemic heart disease
		Comorbidity 3							Heart disease
Conditions	Diabetes	T1D/T2D	82181 (PT64) 115310 (PT64)		13352 (PT43) 13214 (PT39) 6498 (PT06)		22931 (PT43)			827 (PT05) 13417 (PT36) 34510 (PT40) 21040 (PT36)	15633 (PT37) 8689 (PT06) 42540 (PT27)	48127 (PT22) 50169 (PT03) 32397 (PT66) 27153 (PT67)	47406 (PT67)	31941 (PT67)	37434 (PT67)		18770 (PT37) 13365 (PT37) 37061 (PT42) 20431 (PT60) 32660 (PT18) 17518 (PT18) 55696 (PT03) 36390 (PT03) 13639 (PT43) 8121 (PT06) 34345 (PT49) 51145 (6 months-PT08) 26746 (PT66) 54789 (PT66) 76857 (PT66) 9448 (PT69) 25468 (2017-PT70) 28144 (2017-PT70) 35351 (2017-PT70) 59256 (2017-PT70)			18964 (PT43)	33273 (2017-PT70) 29029 (2017-PT70) 37633 (2017-PT70) 61307 (2017-PT70)	32190 (PT38) 10640 (PT53) 14962 (PT53) 7589 (PT06)	20128 (PT19) 22920 (PT21) 18393 (PT21) 32246 (PT20) 20570 (PT55) 26684 (PT55) 33953 (PT55) 40358 (PT55) 8045 (2020-PT30) 8695 (2 years-PT59) 14417 (PT04) 12483 (PT04) 8625 (PT65) 17832 (PT65)	39786 (PT20)	9283 (PT39) 10432 (PT37)	17916 (PT63)	22533 (PT63)	7179 (2 years-PT57) 10053 (PT37) 8234 (PT45) 9755 (PT39) 15283 (PT33) 8574 (PT43) 15459 (PT51) 15943 (PT61)	7405 (2 years-PT57)	8846 (2 years-PT57)	24341 (PT63)	9519 (PT37) 12985 (PT37)	28221 (PT10) 8659 (2 years-PT57) 7148 (2 years-PT57)		15767 (PT37) 12677 (PT37) 52606 (PT02) 49692 (PT66)	32905 (PT20)	19129 (PT52)	67
	Mental health	Mental disorder/anxiety disorder/depression			8495 (2 years-PT59) 44252 (PT35) 7297 (PT11) 6384 (PT11) 12720 (PT04) 9651 (PT04)					13401 (PT04) 11129 (PT04) 12268 (2 years-PT59) 13314 (PT36) 36449 (PT14) 37369 (PT40) 15438 (PT17) 38931 (PT01) 45171 (PT01)							12946 (PT04) 9507 (PT04) 33618 (PT49) 8692 (2 years-PT59) 11459 (PT65) 27590 (PT65)	81906 (PT63)				36630 (PT38) 21217 (PT34)			11764 (PT04) 9155 (PT04)	26724 (PT63)							11935 (PT04) 8733 (PT04)	18378 (PT68)	23016 (2 years-PT59)			29
	Hypertension	Hypertension	77166 (PT64) 134468 (PT64)		10096 (PT43) 11589 (PT39) 13462 (PT33) 14523 (PT51)	12746 (PT43)			24019 (PT43)	13900 (PT39) 16234 (PT51) 19676 (PT33) 11791 (PT36)		41205 (PT22) 13440 (PT45) 25274 (PT33) 16308 (PT51)					19530 (PT51) 17013 (PT51) 16285 (PT51) 16735 (PT51) 28082 (PT33) 19797 (PT33) 13305 (PT43) 9187 (PT45) 10371 (PT45) 16514 (PT39)					31635 (PT38) 17973 (PT51)	15479 (PT51)		8176 (PT39) 13695 (PT51)		22508 (PT63)								9305 (PT45) 17883 (PT51) 18818 (PT33) 53440 (PT02)		15468 (PT51)	35
	Heart/vascular	MI/CAD, heart disease, CHF, atrial fibrillation, cerebrovascular disease, conduction disorder or cardiac dysrhythmia, peripheral vascular disorders, pulmonary circulation disorders	129755 (PT64) 124409 (PT64) 134173 (PT64) 110486 (PT64) 147784 (PT64)		14857 (PT43) 7491 (PT06)			19530 (PT43)				29363 (PT22) 45402 (PT22) 13097 (PT56)				96222 (PT63) 77312 (PT63)	26929 (PT39) 30318 (PT39)	95574 (PT63)	70686 (PT63)			44400 (PT38) 32079 (PT38) 33300 (PT38) 38850 (PT38) 12063 (PT53) 17491 (PT53) 8203 (PT06)																17
		Stroke															46523 (PT62) 50892 (PT02) 48934 (PT02)	73331 (PT63)				38739 (PT38) 17696 (PT53)			54525 (PT02)													7
	Respiratory	Asthma, COPD, TB, other chronic lung disease	20007 (PT36) 1030 (PT47) 92245 (PT64)	45867 (PT40)	30779 (PT40)					29610 (PT40)	17750 (PT36)	48720 (PT40)					21477 (PT36) 17333 (PT36) 6564 (PT16) 34021 (PT13) 37454 (PT40) 11270 (PT54)	101289 (PT63)				35520 (PT38) 33300 (PT38) 13359 (PT53) 11780 (PT53)			13403 (PT39)							21067 (PT36) 27886 (PT36)	32322 (PT01)					22
	Cancers	Cancer (thyroid, stomach, breast, uterus, kidney, colon and rectum, esophagus, pancreas, head and neck, other gastrointestinal, liver, ovarian, multiple myeloma)	91315 (PT64) 145529 (PT64) 83283 (PT64)		9225 (PT06)							73257 (PT22)					9309 (PT06) 41937 (PT27)					10933 (PT06)	43320 (PT31) 45600 (PT31) 9720 (2 years-PT59) 106910 (PT41) 85144 (PT48) 87005 (PT48)		37926 (PT27)			37454 (PT27) 16475 (PT51)					19097 (PT29) 19632 (PT29) 23080 (PT29) 41097 (PT27) 26899 (PT29) 33973 (PT29) 35835 (PT29) 38297 (PT29) 41534 (PT29) 48765 (PT29) 62803 (PT29) 66782 (PT29)					24
																																						201
