# Supplementary material for: Costs of multimorbidity: a systematic review and meta-analyses
Source: BMC Med. 2022 Jul 19;20:234. doi: 10.1186/s12916-022-02427-9 (PMC9295506; doi:10.1186/s12916-022-02427-9)
Supplement: Supplementary file 9 — Additional file 9. Homogeneity checklist and data used for the meta-analyses [file 12916_2022_2427_MOESM9_ESM.xlsx]

## Sheet: FINAL
Diabetes + Heart/vascular conditions
Study	Mean Cost	Sample size	Measure of distribution (95% CI / SD)	LCI	UCI	SE lower	SE upper		sefinal	sd		logmean	logLB	LogUB	SE lower	SE upper		logmean	logSE		study	mean	se
PT03	36390.1	221229	35455.32 - 37338.50	35455.3	37338.5	476.949	483.857		480.403	225958		10.5021	10.476	10.5278	0.0132778	0.0131261		10.5021	0.013202
PT03	55696.2	68126	53596.19 - 57863.84	53596.2	57863.8	1071.41	1105.96		1088.69	284158		10.9277	10.8892	10.9658	0.0196087	0.0194804		10.9277	0.0195446
PT03 combined	40935	289355							8218.85													40935	8218.85
PT42	37060.5	16547	80362	35836	38285	624.729	624.729		624.729	80362		10.5203	10.4867	10.5528	0.0171418	0.0165845		10.5203	0.0168631			37060.5	624.729
Result
Diabetes + Mental health
Study	Mean Cost	Sample size	Measure of distribution (95% CI / SE)
PT19	20127.9	3709	18853.95 - 21402.99	18854	21403	649.974	650.556		650.265	39602.2		9.90986	9.84448	9.97129	0.0333594	0.0313386		9.90986	0.032349			20127.9	650.265
PT21	21324.4	3496	673.2	20004.9	22643.9	673.2	673.2		673.2	39804.3		9.96761	9.90373	10.0276	0.0325884	0.0306313		9.96761	0.0316099			21324.4	673.2
Result
Diabetes + Hypertension
Study	Mean Cost	Sample size	Measure of distribution (95% CI / SE)
PT43	8573.67	1106	457.079	7677.79	9469.55	457.079	457.079		457.079	15200.9		9.05645	8.94609	9.15584	0.0563079	0.0507066		9.05645	0.0535073			8573.67	457.079
PT61	15943.2	3526	679.9	14610.6	17275.8	679.9	679.9		679.9	40372.6		9.67679	9.5895	9.75706	0.0445333	0.0409563		9.67679	0.0427448			15943.2	679.9
PT33	15283.4		14753.86 - 15813.99	14753.9	15814	270.153	270.73		270.441	0		9.63452	9.59926	9.66865	0.0179898	0.0174134		9.63452	0.0177016			15283.4	270.441
PT51	15459	7111	14798.61 - 16120.63	14798.6	16120.6	336.959	337.541		337.25	28439.2		9.64595	9.60229	9.68786	0.0222762	0.0213802		9.64595	0.0218282			15459	337.25
Result
Respiratory + Mental Health
Study	Mean Cost	Sample size	Measure of distribution (95% CI / SD)
PT14	36449	3761	35909.04 - 36990.14	35909	36990.1	275.469	276.112		275.791	16913.4		10.5037	10.4887	10.5184	0.00761421	0.00751962		10.5037	0.00756692			36449	275.791
PT40	37368.6	18102	42969.6	36742.6	37994.5	319.373	319.373		319.373	42969.6		10.5286	10.5117	10.5452	0.00861896	0.00847578		10.5286	0.00854737			37368.6	319.373
Result
Hypertension + Heart/vascular conditions
Study	Mean Cost	Sample size	Measure of distribution (95% CI / SE)
PT51	19530.4	547	18570.09 - 20490.74	18570.1	20490.7	489.959	489.964		489.962	11459.2		9.87973	9.82931	9.92773	0.0257248	0.02449		9.87973	0.0251074			19530.4	489.962
PT51	17013.4	4350	16201.90 - 17824.95	16201.9	17825	414.046	414.041		414.043	27308		9.74176	9.69288	9.78835	0.024936	0.0237735		9.74176	0.0243548			17013.4	414.043
PT51	16285.5	391	15423.57 - 17147.34	15423.6	17147.3	439.74	439.735		439.737	8695.24		9.69803	9.64365	9.7496	0.0277428	0.0263114		9.69803	0.0270271			16285.5	439.737
PT51	16735.3	1563	15914.60 - 17555.97	15914.6	17556	418.719	418.714		418.717	16553.9		9.72527	9.67499	9.77315	0.0256545	0.0244257		9.72527	0.0250401			16735.3	418.717
PT33	28081.8		25707.48 - 30454.95	25707.5	30455	1211.38	1210.8		1211.09	0		10.2429	10.1545	10.324	0.0450709	0.0413916		10.2429	0.0432313			28081.8	1211.09
PT33	19797.1		19005.69 - 20587.43	19005.7	20587.4	403.796	403.214		403.505	0		9.89329	9.85249	9.93244	0.0208156	0.0199713		9.89329	0.0203934			19797.1	403.505
PT43	13305.4	1032	882.112	11576.5	15034.3	882.112	882.112		882.112	28337.6		9.49593	9.35673	9.61809	0.0710184	0.06233		9.49593	0.0666742			13305.4	882.112
Result
Respiratory + Heart/vascular conditions
Study	Mean Cost	Sample size	Measure of distribution (95% CI / SD)
PT13	34021.2	4594	33800.97 - 34240.20	33801	34240.2	112.367	111.73		112.048	7594.54		10.4347	10.4282	10.4412	0.0033136	0.00327359		10.4347	0.00329359			34021.2	112.048
PT40	37454.1	64011	42625.4	37123.9	37784.4	168.477	168.477		168.477	42625.4		10.5309	10.522	10.5397	0.00451817	0.00447851		10.5309	0.00449834			37454.1	168.477
Result
Cancer + Mental health (First year after cancer diagnosis)
Study	Mean Cost	Sample size	Measure of distribution (95% CI / SD)
PT41	106910	126	61370.67 - 186237.85	61370.7	186238	23234.3	40473.5		31853.9	357559		11.5797	11.0247	12.1348	0.283191	0.283183		11.5797	0.283187			106910	31853.9
PT48	87005.4	4195	144932	82619.6	91391.3	2237.67	2237.67		2237.67	144932		11.3737	11.322	11.4229	0.0263897	0.0250916		11.3737	0.0257406
PT48	85144.4	8590	137022	82246.7	88042	1478.41	1478.41		1478.41	137022		11.3521	11.3175	11.3856	0.0176659	0.0170746		11.3521	0.0173702
PT48 combined	85734.9	12785							1974.73													85734.9	1974.73
Result
Hypertension + Kidney diseases
Study	Mean Cost	Sample size	Measure of distribution (95% CI)
PT33	25273.9		23574.78 - 26971.96	23574.8	26972	866.918	866.337		866.628	0		10.1375	10.0679	10.2026	0.0355083	0.0331755		10.1375	0.0343419			25273.9	866.628
PT51	16308.4	2917	15567.79 - 17048.91	15567.8	17048.9	377.837	377.837		377.837	20406.7		9.69943	9.65296	9.74384	0.0237108	0.0226577		9.69943	0.0231842			16308.4	377.837
Result
Hypertension + Musculoskeletal disorders
Study	Mean Cost	Sample size	Measure of distribution (95% CI / SE)
PT43	10095.6	2724	440.213	9232.8	10958.4	440.213	440.213		440.213	22975.6		9.21986	9.13052	9.30186	0.0455811	0.0418408		9.21986	0.043711			10095.6	440.213
PT33	13462.3		13069.38 - 13854.04	13069.4	13854	200.454	199.883		200.168	0		9.50765	9.47803	9.53633	0.0151117	0.0146357		9.50765	0.0148737			13462.3	200.168
PT51	14522.8	6981	13880.64 - 15164.89	13880.6	15164.9	327.612	327.617		327.615	27373		9.58347	9.53825	9.62674	0.0230725	0.0220744		9.58347	0.0225734			14522.8	327.615
Result
Diabetes + Kidney diseases
Study	Mean Cost	Sample size	Measure of distribution (95% CI / SD)
PT22	48127.2	5192	40763.79 - 56820.58	40763.8	56820.6	3756.87	4435.37		4096.12	295148		10.7816	10.6155	10.9477	0.0847216	0.0847194		10.7816	0.0847205			48127.2	4096.12
PT03	50168.5	120105	48718.89 - 51672.37	48718.9	51672.4	739.612	767.265		753.439	261113		10.8231	10.7938	10.8527	0.0149597	0.015069		10.8231	0.0150144			50168.5	753.439
PT66	32396.8	46739	3523.27	32364.8	32428.7	16.2969	16.2969		16.2969	3523.27		10.3858	10.3848	10.3868	0.00050329	0.000502794		10.3858	0.000503042			32396.8	16.2969
Result
Hypertension + Respiratory conditions
Study	Mean Cost	Sample size	Measure of distribution (95% CI)
PT51	16234	4402	15468.21 - 16998.55	15468.2	16998.5	390.684	390.102		390.393	25901.6		9.69486	9.64654	9.74088	0.0246519	0.0234813		9.69486	0.0240666			16234	390.393
PT33	19676.3		18431.03 - 20922.75	18431	20922.8	635.352	635.934		635.643	0												19676.3	635.643
Result

## Sheet: Homogeneity checklist
Checklist
DM-CVD	Cost perspective	Study design	Data source	Ingredients	All-cause costs	Level of care	Reported unit	Self-handling	Comments
PT03	Public	LO	Claims	Medical(IP,OP,ED) + pharmacy	x	All	PPPM	*12
PT42	Public (plan & patient paid)	LO	EMR+claims	Medical(IP,OP,ED) + pharmacy + lab tests + …	x	Primary care	PPPM	*12	Lab tests and others included in OP
DM-MH
PT19	Public (plan & patient paid & others)	CR	pooled MEPS survey	Medical(IP,OP,ED) + pharmacy + …	Doesn't say	All	PPPY
PT21	Public (plan & patient paid & others)	CR	pooled MEPS survey	Medical(IP,OP,ED) + pharmacy + …	Doesn't say	All	PPPY	Pooled symptomatic and asymptomatic depression
DM-HYPT
PT43	Public (plan & patient paid & others)	CR	MEPS survey	Medical(IP,OP,ED) + pharmacy + …	Doesn't say	All	PPPY
PT61	Public (plan & patient paid & others)	CR	MEPS survey	Medical(IP,OP,ED) + pharmacy + …	Doesn't say	All	PPPY
PT33	Public (plan & patient paid & others)	CR	MEPS survey	Medical(IP,OP,ED) + pharmacy + …	Doesn't say	All	PPPY		No sample size
PT51	Public (plan & patient paid & others)	CR	MEPS survey	Medical(IP,OP,ED) + pharmacy + …	Doesn't say	All	PPPY
CRD-MH
PT14	Public (plan & patient paid)	LO	Claims	Medical(IP,OP,ED) + pharmacy + …	x	All	PPPY
PT40	Public (plan & patient paid)	LO	Claims	Medical(IP,OP,ED) + pharmacy + …	x	All	PPPY
HYPT-CVD
PT51	Public (plan & patient paid & others)	CR	MEPS survey	Medical(IP,OP,ED) + pharmacy + …	Doesn't say	All	PPPY
PT33	Public (plan & patient paid & others)	CR	MEPS survey	Medical(IP,OP,ED) + pharmacy + …	Doesn't say	All	PPPY
PT43	Public (plan & patient paid & others)	CR	MEPS survey	Medical(IP,OP,ED) + pharmacy + …	Doesn't say	All	PPPY
CRD-CVD
PT13	Public (plan & patient paid)	LO	Claims	Medical(IP,OP,ED) + pharmacy + …	x	All	PPPY
PT40	Public (plan & patient paid)	LO	Claims	Medical(IP,OP,ED) + pharmacy + …	x	All	PPPY
Canc-MH
PT41	Public (plan & patient paid & others)	CR	EMR	Medical(IP,OP,ED) + pharmacy + …	Doesn't say	All	PPPY		First year after cancer diagnosis
PT48	Public (plan & patient paid)	CR	Cancer registry + claims	Medical(IP,OP,ED) + pharmacy + …	Doesn't say	All	first 6 months after MM diagnosis	*2	First 6-months after cancer diagnosis
HYPT-CKD
PT33	Public (plan & patient paid & others)	CR	MEPS survey	Medical(IP,OP,ED) + pharmacy + …	Doesn't say	All	PPPY
PT51	Public (plan & patient paid & others)	CR	MEPS survey	Medical(IP,OP,ED) + pharmacy + …	Doesn't say	All	PPPY
HYPT-MSC
PT43	Public (plan & patient paid & others)	CR	MEPS survey	Medical(IP,OP,ED) + pharmacy + …	Doesn't say	All	PPPY
PT33	Public (plan & patient paid & others)	CR	MEPS survey	Medical(IP,OP,ED) + pharmacy + …	Doesn't say	All	PPPY
PT51	Public (plan & patient paid & others)	CR	MEPS survey	Medical(IP,OP,ED) + pharmacy + …	Doesn't say	All	PPPY
DM-CKD
PT22	Public (plan paid only)	LO	Claims	Medical(IP,OP) + pharmacy + …	x	All	PPPY
PT03	Public	LO	Claims	Medical(IP,OP,ED) + pharmacy+…	x	All	PPPM	*12
PT66	Public	LO	Claims	Medical(IP,OP,ED) + pharmacy+…	x	All	PPPY
