# Supplementary material for: Costs of multimorbidity: a systematic review and meta-analyses
Source: BMC Med. 2022 Jul 19;20:234. doi: 10.1186/s12916-022-02427-9 (PMC9295506; doi:10.1186/s12916-022-02427-9)
Supplement: Supplementary file 10 — Additional file 10. Charting of cost ingredients [file 12916_2022_2427_MOESM10_ESM.xlsx]

## Sheet: RQ2-edit
Direct medical cost																			Direct nonmedical cost							Indirect cost
Record ID	Article code	Consultation	Diagnostic/monitoring tests/ investigation	Hospitalization/inpatient visits	Outpatient visits	Procedure/ surgery	Emergency care	Medical equipment	Drugs/ medicine	GP service	Physician/ specialist service	Therapy service	Nursing	Home visits	General medical cost	Other	Not specified		Transport	Food	Lodging	Social care	Other	Not specified		Time loss	Wage/ productivity loss	Interests from debt/loan	Premature mortality	Other	Not specified
1	PT01			X	X				X							X	X
2	PT02		X	X	X			X	X		X	X				X			X			X	X				X
3	PT03			X	X		X		X
4	PT04			X	X		X									X
5	PT05		X	X	X	X			X
6	PT06		X	X	X				X	X					X
8	PT08		X	X	X	X	X	X					X	X		X
10	PT10			X	X		X		X							X
11	PT11			X	X				X	X
13	PT13			X	X		X		X		X				X
14	PT14			X	X		X		X		X
16	PT16		X	X	X		X		X	X	X	X				X										X
17	PT17			X	X				X
18	PT18			X	X		X		X
19	PT19			X	X		X		X							X
20	PT20			X	X		X		X
21	PT21			X	X		X		X							X
22	PT22			X	X		X		X
23	PT23			X	X		X		X
27	PT27			X			X
29	PT29			X	X		X		X						X
30	PT30		X	X	X	X	X	X	X	X	X
31	PT31			X	X		X		X
32	PT32			X	X				X							X
33	PT33			X	X		X		X					X		X
34	PT34			X	X		X	X	X							X
35	PT35			X	X	X	X		X		X
36	PT36			X	X						X
37	PT37		X	X	X		X		X
38	PT38			X	X		X				X		X	X	X											X
39	PT39																X
40	PT40			X	X		X		X							X
41	PT41		X	X	X	X	X				X				X
42	PT42			X	X		X		X
43	PT43			X	X		X	X	X		X					X
44	PT44																										X
45	PT45	X		X	X	X			X						X
47	PT47			X	X				x										X	X						X	X	X
48	PT48			X	X		X	X	X
49	PT49			X	X				X
51	PT51			X	X		X		X		X					X
52	PT52			X	X		X		X							X
53	PT53			X	X								X	X	X	X
54	PT54			X	X				X							X
55	PT55			X	X				X
56	PT56		X	X	X		X		X	X	X	X															X
57	PT57	X	X	X	X		X		X	X	X		X		X												X
59	PT59			X	X		X		X		X
60	PT60			X	X		X		X
61	PT61			X	X		X		X							X
62	PT62			X	X				X
63	PT63			X	X				X
64	PT64			X	X				X
	PT65		X	X	X		X		X
	PT66			X	X		X		X
	PT67			X	X		X		X							X
	PT68			X	X		X		X					X
	PT69			X	X		X		X		X
	PT70			X	X		X		X	X	X	X
